# Supplementary material for: trans-{1,8-Bis[(R)-α-methyl­benz­yl]-1,3,6,8,10,13-hexa­azacyclo­tetra­deca­ne}dithio­cyanato­nickel(II)
Source: Acta Crystallogr Sect E Struct Rep Online. 2009 Jan 28;65(Pt 2):m234. doi: 10.1107/S1600536809002700 (PMC2968297; doi:10.1107/S1600536809002700)
Supplement: Supplementary file 1 [file e-65-0m234-sup1.cif]

##############################################################################
###                                                                        ###
###        Electronic paper (Acta Crystallographica Section E)             ###
###                                                                        ###
##############################################################################
#                                                                            #
# This CIF contains the data in a paper accepted for publication in Acta     #
# Crystallographica Section E. It conforms to the requirements of Notes      #
# for Authors for Section E, and has been peer reviewed under the auspices   #
# of the IUCr Commission on Journals.                                        #
#                                                                            #
# Full details of the Crystallographic Information File format               #
# are given in the paper "The Crystallographic Information File (CIF):       #
# a New Standard Archive File for Crystallography" by S. R. Hall, F. H.      #
# Allen and I. D. Brown [Acta Cryst. (1991), A47, 655-685].                  #
#                                                                            #
# The current version of the core CIF dictionary is obtainable from          #
# ftp://ftp.iucr.org/pub/cif_core.dic. The current version number is 2.4.    #
#                                                                            #
# Software is freely available for graphical display of the structure(s) in  #
# this CIF.  For information consult the CIF home page http://www.iucr.org/  #
# cif/home.html                                                              #
#                                                                            #
# This file may be used for bona fide research purposes within the           #
# scientific community so long as proper attribution is given to the journal # 
# article from which it was obtained.                                        #
#                                                                            #
##############################################################################
                                             
data_global
_audit_creation_method     'from SHELXL97 CIF and IUCr SHELXL97-template'
_journal_date_recd_electronic     2008-12-22
_journal_date_accepted     2009-01-22
_journal_name_full     'Acta Crystallographica, Section E'
_journal_year     2009
_journal_volume     65
_journal_issue      2
_journal_page_first     m234
_journal_page_last     m234
_journal_paper_category     QM
_journal_coeditor_code     EZ2157
_publ_contact_author_name     'Prof. Kil Sik Min'
_publ_contact_author_address
;
Department of Chemistry Education
Kyungpook National University
Daegu 702-701
Republic of Korea
;
_publ_contact_author_email     minks@knu.ac.kr
_publ_contact_author_fax     '(+82) 53-950-5899'
_publ_contact_author_phone     '(+82) 53-950-5906'
_publ_section_title
;\
<i>trans</i>-{1,8-Bis[(<i>R</i>)-\a-methylbenzyl]-1,3,6,8,10,13-\
hexaazacyclotetradecane}dithiocyanatonickel(II)
;
loop_
    _publ_author_name
    _publ_author_footnote
    _publ_author_address
    'Jong Won Shin' ?
;
Department of Chemistry
Kyungpook National University
Daegu 702-701
Republic of Korea
;
    'Kil Sik Min' ?
;
Department of Chemistry Education
Kyungpook National University
Daegu 702-701
Republic of Korea
;
data_I
_chemical_name_systematic
;
<i>trans</i>-{1,8-Bis[(<i>R</i>)-\a-methylbenzyl]-1,3,6,8,10,13-
hexaazacyclotetradecane}dithiocyanatonickel(II)
;
_chemical_name_common     ?
_chemical_formula_moiety     'C26 H38 N8 Ni S2'
_chemical_formula_sum     'C26 H38 N8 Ni S2'
_chemical_formula_iupac     '[Ni (N C S)2 (C24 H38 N6)]'
_chemical_formula_weight     585.47
_chemical_melting_point     ?
_symmetry_cell_setting     orthorhombic
_symmetry_space_group_name_H-M     'P 21 21 21'
_symmetry_space_group_name_Hall     'P 2ac 2ab'
loop_
    _symmetry_equiv_pos_as_xyz
    'x, y, z'
    '-x+1/2, -y, z+1/2'
    '-x, y+1/2, -z+1/2'
    'x+1/2, -y+1/2, -z'
_cell_length_a     8.5313(5)
_cell_length_b     15.3141(10)
_cell_length_c     44.004(3)
_cell_angle_alpha     90.00
_cell_angle_beta     90.00
_cell_angle_gamma     90.00
_cell_volume     5749.1(6)
_cell_formula_units_Z     8
_cell_measurement_reflns_used     6933
_cell_measurement_theta_min     2.56
_cell_measurement_theta_max     22.79
_cell_measurement_temperature     173(2)
_exptl_crystal_description     block
_exptl_crystal_colour     violet
_exptl_crystal_size_max     0.36
_exptl_crystal_size_mid     0.17
_exptl_crystal_size_min     0.16
_exptl_crystal_density_diffrn     1.353
_exptl_crystal_density_meas     ?
_exptl_crystal_density_method     'not measured'
_exptl_crystal_F_000     2480
_exptl_absorpt_coefficient_mu     0.851
_exptl_absorpt_correction_type     multi-scan
_exptl_absorpt_process_details     '(SADABS; Sheldrick, 1996)'
_exptl_absorpt_correction_T_min     0.679
_exptl_absorpt_correction_T_max     0.873
_exptl_special_details
;
;
_diffrn_ambient_temperature     173(2)
_diffrn_radiation_type     MoK\a
_diffrn_radiation_wavelength     0.71073
_diffrn_radiation_source     'fine-focus sealed tube'
_diffrn_radiation_monochromator     graphite
_diffrn_measurement_device_type     'Siemens SMART CCD'
_diffrn_measurement_method     '\f and \w'
_diffrn_detector_area_resol_mean     ?
_diffrn_reflns_number     43415
_diffrn_reflns_av_R_equivalents     0.1032
_diffrn_reflns_av_sigmaI/netI     0.1374
_diffrn_reflns_theta_min     0.93
_diffrn_reflns_theta_max     28.35
_diffrn_reflns_theta_full     25.00
_diffrn_measured_fraction_theta_max     0.995
_diffrn_measured_fraction_theta_full     1.000
_diffrn_reflns_limit_h_min     -11
_diffrn_reflns_limit_h_max     10
_diffrn_reflns_limit_k_min     -20
_diffrn_reflns_limit_k_max     20
_diffrn_reflns_limit_l_min     -58
_diffrn_reflns_limit_l_max     43
_diffrn_standards_number     0
_diffrn_standards_interval_count     .
_diffrn_standards_interval_time     .
_diffrn_standards_decay_%     ?
_refine_special_details
;
Refinement of <i>F</i>^2^ against ALL reflections. The weighted <i>R</i>-factor
<i>wR</i> and goodness of fit <i>S</i> are based on <i>F</i>^2^, conventional
<i>R</i>-factors <i>R</i> are based on <i>F</i>, with <i>F</i> set to zero for
negative <i>F</i>^2^. The threshold expression of <i>F</i>^2^ >
\s(<i>F</i>^2^) is used only for calculating <i>R</i>-factors(gt) <i>etc</i>.
and is not relevant to the choice of reflections for refinement.
<i>R</i>-factors based on <i>F</i>^2^ are statistically about twice as large
as those based on <i>F</i>, and <i>R</i>- factors based on ALL data will be
even larger.
;
_reflns_number_total     14300
_reflns_number_gt     8093
_reflns_threshold_expression     I>2\s(I)
_refine_ls_structure_factor_coef     Fsqd
_refine_ls_matrix_type     full
_refine_ls_R_factor_all     0.1332
_refine_ls_R_factor_gt     0.0571
_refine_ls_wR_factor_gt     0.1088
_refine_ls_wR_factor_ref     0.1491
_refine_ls_goodness_of_fit_ref     1.037
_refine_ls_restrained_S_all     1.037
_refine_ls_number_reflns     14300
_refine_ls_number_parameters     668
_refine_ls_number_restraints     0
_refine_ls_hydrogen_treatment     constr
_refine_ls_weighting_scheme     calc
_refine_ls_weighting_details
         'calc w=1/[\s^2^(Fo^2^)+(0.0358P)^2^+2.5654P] where P=(Fo^2^+2Fc^2^)/3'
_atom_sites_solution_hydrogens     geom
_atom_sites_solution_primary     direct
_atom_sites_solution_secondary     difmap
_refine_ls_shift/su_max     0.001
_refine_ls_shift/su_mean     0.000
_refine_diff_density_max     0.812
_refine_diff_density_min     -0.934
_refine_ls_extinction_method     none
_refine_ls_extinction_coef     ?
_refine_ls_abs_structure_details     'Flack (1983)'
_refine_ls_abs_structure_Flack     -0.004(17)
loop_
    _atom_type_symbol
    _atom_type_description
    _atom_type_scat_dispersion_real
    _atom_type_scat_dispersion_imag
    _atom_type_scat_source
    'C' 'C' 0.0033 0.0016
                         'International Tables Vol C Tables 4.2.6.8 and 6.1.1.4'
    'H' 'H' 0.0000 0.0000
                         'International Tables Vol C Tables 4.2.6.8 and 6.1.1.4'
    'N' 'N' 0.0061 0.0033
                         'International Tables Vol C Tables 4.2.6.8 and 6.1.1.4'
    'S' 'S' 0.1246 0.1234
                         'International Tables Vol C Tables 4.2.6.8 and 6.1.1.4'
    'Ni' 'Ni' 0.3393 1.1124
                         'International Tables Vol C Tables 4.2.6.8 and 6.1.1.4'
_computing_data_collection     'SMART (Siemens, 1996)'
_computing_cell_refinement     'SAINT (Siemens, 1996)'
_computing_data_reduction     'SHELXTL (Sheldrick, 2008)'
_computing_structure_solution     'SHELXS97 (Sheldrick, 2008)'
_computing_structure_refinement     'SHELXL97 (Sheldrick, 2008)'
_computing_molecular_graphics     'ORTEP-3 (Farrugia, 1997)'
_computing_publication_material     'SHELXL97 (Sheldrick, 2008)'
loop_
    _atom_site_type_symbol
    _atom_site_label
    _atom_site_fract_x
    _atom_site_fract_y
    _atom_site_fract_z
    _atom_site_U_iso_or_equiv
    _atom_site_adp_type
    _atom_site_calc_flag
    _atom_site_refinement_flags
    _atom_site_occupancy
    _atom_site_disorder_assembly
    _atom_site_disorder_group
    Ni Ni1 -0.42128(7) -0.26127(4) -0.137939(15) 0.02628(15) Uani d . 1 . .
    N N1 -0.2552(5) -0.2772(3) -0.20285(10) 0.0322(11) Uani d . 1 . .
    N N2 -0.4025(5) -0.3641(3) -0.16856(10) 0.0304(10) Uani d . 1 . .
    H H2 -0.3118 -0.3948 -0.1638 0.037 Uiso calc R 1 . .
    N N3 -0.5759(5) -0.3415(2) -0.11490(10) 0.0282(10) Uani d . 1 . .
    H H3 -0.6770 -0.3229 -0.1194 0.034 Uiso calc R 1 . .
    N N4 -0.5705(5) -0.2512(3) -0.06892(10) 0.0365(10) Uani d . 1 . .
    N N5 -0.4383(5) -0.1595(3) -0.10661(10) 0.0335(11) Uani d . 1 . .
    H H5 -0.5298 -0.1288 -0.1109 0.040 Uiso calc R 1 . .
    N N6 -0.2683(5) -0.1803(3) -0.16088(10) 0.0280(10) Uani d . 1 . .
    H H6 -0.1672 -0.1980 -0.1559 0.034 Uiso calc R 1 . .
    N N7 -0.2264(5) -0.3164(3) -0.11474(11) 0.0375(12) Uani d . 1 . .
    N N8 -0.6143(5) -0.2084(3) -0.16108(11) 0.0349(11) Uani d . 1 . .
    S S1 0.04603(16) -0.41163(10) -0.10308(4) 0.0439(4) Uani d . 1 . .
    S S2 -0.89623(17) -0.13257(10) -0.17838(4) 0.0454(4) Uani d . 1 . .
    C C1 -0.3884(6) -0.3352(3) -0.20038(12) 0.0312(13) Uani d . 1 . .
    H H1A -0.3736 -0.3863 -0.2138 0.037 Uiso calc R 1 . .
    H H1B -0.4851 -0.3044 -0.2067 0.037 Uiso calc R 1 . .
    C C2 -0.5377(6) -0.4218(3) -0.16175(12) 0.0319(13) Uani d . 1 . .
    H H2A -0.5197 -0.4804 -0.1706 0.038 Uiso calc R 1 . .
    H H2B -0.6343 -0.3973 -0.1708 0.038 Uiso calc R 1 . .
    C C3 -0.5565(6) -0.4290(3) -0.12744(13) 0.0352(14) Uani d . 1 . .
    H H3A -0.6493 -0.4652 -0.1225 0.042 Uiso calc R 1 . .
    H H3B -0.4628 -0.4572 -0.1185 0.042 Uiso calc R 1 . .
    C C4 -0.5554(7) -0.3370(4) -0.08118(12) 0.0359(14) Uani d . 1 . .
    H H4A -0.6343 -0.3753 -0.0715 0.043 Uiso calc R 1 . .
    H H4B -0.4504 -0.3600 -0.0759 0.043 Uiso calc R 1 . .
    C C5 -0.4477(7) -0.1893(4) -0.07469(13) 0.0402(15) Uani d . 1 . .
    H H5A -0.3462 -0.2160 -0.0690 0.048 Uiso calc R 1 . .
    H H5B -0.4639 -0.1378 -0.0615 0.048 Uiso calc R 1 . .
    C C6 -0.3048(6) -0.1014(3) -0.11345(14) 0.0364(14) Uani d . 1 . .
    H H6A -0.2068 -0.1262 -0.1050 0.044 Uiso calc R 1 . .
    H H6B -0.3220 -0.0432 -0.1042 0.044 Uiso calc R 1 . .
    C C7 -0.2918(6) -0.0930(4) -0.14761(14) 0.0394(15) Uani d . 1 . .
    H H7A -0.3886 -0.0665 -0.1559 0.047 Uiso calc R 1 . .
    H H7B -0.2024 -0.0547 -0.1529 0.047 Uiso calc R 1 . .
    C C8 -0.2837(6) -0.1871(4) -0.19439(14) 0.0367(14) Uani d . 1 . .
    H H8A -0.3902 -0.1692 -0.2008 0.044 Uiso calc R 1 . .
    H H8B -0.2067 -0.1484 -0.2045 0.044 Uiso calc R 1 . .
    C C9 -0.1478(6) -0.2927(4) -0.22812(13) 0.0335(13) Uani d . 1 . .
    H H9A -0.0605 -0.2495 -0.2261 0.040 Uiso calc R 1 . .
    C C10 -0.0759(6) -0.3830(3) -0.22447(12) 0.0306(12) Uani d . 1 . .
    C C11 0.0020(6) -0.4024(4) -0.19683(13) 0.0341(13) Uani d . 1 . .
    H H11A 0.0072 -0.3594 -0.1813 0.041 Uiso calc R 1 . .
    C C12 0.0705(7) -0.4831(4) -0.19227(14) 0.0420(14) Uani d . 1 . .
    H H12A 0.1230 -0.4953 -0.1737 0.050 Uiso calc R 1 . .
    C C13 0.0628(7) -0.5459(4) -0.21461(15) 0.0455(16) Uani d . 1 . .
    H H13A 0.1101 -0.6013 -0.2114 0.055 Uiso calc R 1 . .
    C C14 -0.0131(7) -0.5287(4) -0.24141(15) 0.0467(17) Uani d . 1 . .
    H H14A -0.0177 -0.5725 -0.2567 0.056 Uiso calc R 1 . .
    C C15 -0.0835(7) -0.4479(4) -0.24657(13) 0.0383(13) Uani d . 1 . .
    H H15A -0.1367 -0.4372 -0.2652 0.046 Uiso calc R 1 . .
    C C16 -0.2242(6) -0.2766(4) -0.25908(13) 0.0438(16) Uani d . 1 . .
    H H16A -0.2742 -0.2190 -0.2592 0.066 Uiso calc R 1 . .
    H H16B -0.3034 -0.3217 -0.2629 0.066 Uiso calc R 1 . .
    H H16C -0.1440 -0.2790 -0.2750 0.066 Uiso calc R 1 . .
    C C17 -0.7257(6) -0.2194(4) -0.05969(13) 0.0384(14) Uani d . 1 . .
    H H17A -0.7910 -0.2728 -0.0564 0.046 Uiso calc R 1 . .
    C C18 -0.7153(6) -0.1745(4) -0.02895(13) 0.0363(14) Uani d . 1 . .
    C C19 -0.6286(7) -0.2120(4) -0.00594(14) 0.0474(17) Uani d . 1 . .
    H H19A -0.5739 -0.2649 -0.0097 0.057 Uiso calc R 1 . .
    C C20 -0.6200(8) -0.1737(5) 0.02239(15) 0.0557(18) Uani d . 1 . .
    H H20A -0.5632 -0.2018 0.0382 0.067 Uiso calc R 1 . .
    C C21 -0.6924(9) -0.0955(5) 0.02797(17) 0.068(2) Uani d . 1 . .
    H H21A -0.6834 -0.0679 0.0472 0.082 Uiso calc R 1 . .
    C C22 -0.7772(11) -0.0585(6) 0.00542(19) 0.086(3) Uani d . 1 . .
    H H22A -0.8288 -0.0045 0.0090 0.104 Uiso calc R 1 . .
    C C23 -0.7900(9) -0.0976(5) -0.02252(16) 0.065(2) Uani d . 1 . .
    H H23 -0.8523 -0.0707 -0.0378 0.078 Uiso calc R 1 . .
    C C24 -0.8099(7) -0.1669(4) -0.08374(14) 0.0486(17) Uani d . 1 . .
    H H24A -0.8077 -0.1988 -0.1031 0.073 Uiso calc R 1 . .
    H H24B -0.7578 -0.1104 -0.0862 0.073 Uiso calc R 1 . .
    H H24C -0.9189 -0.1576 -0.0775 0.073 Uiso calc R 1 . .
    C C25 -0.1125(6) -0.3557(3) -0.11025(12) 0.0292(12) Uani d . 1 . .
    C C26 -0.7334(6) -0.1772(3) -0.16823(12) 0.0286(12) Uani d . 1 . .
    Ni Ni2 -0.09613(7) -0.75727(4) -0.112058(15) 0.02774(16) Uani d . 1 . .
    N N9 -0.1996(6) -0.7839(3) -0.18264(10) 0.0353(11) Uani d . 1 . .
    N N10 -0.0978(5) -0.8651(3) -0.14084(10) 0.0315(10) Uani d . 1 . .
    H H10 -0.1938 -0.8931 -0.1385 0.038 Uiso calc R 1 . .
    N N11 0.0348(5) -0.8330(3) -0.08278(10) 0.0340(11) Uani d . 1 . .
    H H11 0.1397 -0.8187 -0.0857 0.041 Uiso calc R 1 . .
    N N12 0.0131(5) -0.7279(3) -0.04078(11) 0.0395(12) Uani d . 1 . .
    N N13 -0.1034(5) -0.6485(3) -0.08377(10) 0.0362(11) Uani d . 1 . .
    H H13 -0.0121 -0.6166 -0.0870 0.043 Uiso calc R 1 . .
    N N14 -0.2280(5) -0.6848(3) -0.14172(10) 0.0286(10) Uani d . 1 . .
    H H14 -0.3312 -0.7040 -0.1402 0.034 Uiso calc R 1 . .
    N N15 -0.3111(5) -0.8075(3) -0.09316(12) 0.0441(13) Uani d . 1 . .
    N N16 0.1144(5) -0.7100(3) -0.13003(11) 0.0363(11) Uani d . 1 . .
    S S3 -0.57566(18) -0.91335(11) -0.09892(4) 0.0505(4) Uani d . 1 . .
    S S4 0.38600(18) -0.66232(11) -0.16098(4) 0.0537(5) Uani d . 1 . .
    C C27 -0.0798(6) -0.8436(4) -0.17323(12) 0.0342(13) Uani d . 1 . .
    H H27A 0.0245 -0.8171 -0.1767 0.041 Uiso calc R 1 . .
    H H27B -0.0864 -0.8977 -0.1855 0.041 Uiso calc R 1 . .
    C C28 0.0249(6) -0.9231(4) -0.12818(14) 0.0388(15) Uani d . 1 . .
    H H28A 0.1298 -0.9019 -0.1344 0.047 Uiso calc R 1 . .
    H H28B 0.0111 -0.9831 -0.1361 0.047 Uiso calc R 1 . .
    C C29 0.0124(6) -0.9235(3) -0.09346(14) 0.0388(15) Uani d . 1 . .
    H H29A -0.0919 -0.9454 -0.0871 0.047 Uiso calc R 1 . .
    H H29B 0.0936 -0.9621 -0.0846 0.047 Uiso calc R 1 . .
    C C30 -0.0025(7) -0.8179(4) -0.05011(13) 0.0423(15) Uani d . 1 . .
    H H30A -0.1114 -0.8373 -0.0462 0.051 Uiso calc R 1 . .
    H H30B 0.0680 -0.8544 -0.0375 0.051 Uiso calc R 1 . .
    C C31 -0.1116(7) -0.6700(4) -0.05131(12) 0.0398(14) Uani d . 1 . .
    H H31A -0.1073 -0.6151 -0.0395 0.048 Uiso calc R 1 . .
    H H31B -0.2139 -0.6980 -0.0471 0.048 Uiso calc R 1 . .
    C C32 -0.2367(6) -0.5964(4) -0.09557(14) 0.0399(15) Uani d . 1 . .
    H H32A -0.2327 -0.5362 -0.0874 0.048 Uiso calc R 1 . .
    H H32B -0.3375 -0.6233 -0.0895 0.048 Uiso calc R 1 . .
    C C33 -0.2220(6) -0.5949(4) -0.13008(13) 0.0355(14) Uani d . 1 . .
    H H33A -0.3086 -0.5602 -0.1389 0.043 Uiso calc R 1 . .
    H H33B -0.1216 -0.5673 -0.1360 0.043 Uiso calc R 1 . .
    C C34 -0.1791(7) -0.6952(4) -0.17348(13) 0.0369(14) Uani d . 1 . .
    H H34A -0.2426 -0.6565 -0.1867 0.044 Uiso calc R 1 . .
    H H34B -0.0676 -0.6783 -0.1757 0.044 Uiso calc R 1 . .
    C C35 -0.2490(6) -0.8016(4) -0.21473(13) 0.0380(14) Uani d . 1 . .
    H H35 -0.1526 -0.8155 -0.2267 0.046 Uiso calc R 1 . .
    C C36 -0.3563(6) -0.8813(3) -0.21594(13) 0.0309(13) Uani d . 1 . .
    C C37 -0.3497(6) -0.9361(4) -0.24072(13) 0.0365(14) Uani d . 1 . .
    H H37 -0.2736 -0.9264 -0.2561 0.044 Uiso calc R 1 . .
    C C38 -0.4543(7) -1.0059(4) -0.24333(14) 0.0435(16) Uani d . 1 . .
    H H38 -0.4500 -1.0433 -0.2605 0.052 Uiso calc R 1 . .
    C C39 -0.5631(7) -1.0203(4) -0.22100(15) 0.0439(15) Uani d . 1 . .
    H H39 -0.6340 -1.0679 -0.2228 0.053 Uiso calc R 1 . .
    C C40 -0.5708(7) -0.9666(3) -0.19603(14) 0.0398(14) Uani d . 1 . .
    H H40 -0.6474 -0.9768 -0.1808 0.048 Uiso calc R 1 . .
    C C41 -0.4667(6) -0.8977(4) -0.19312(13) 0.0374(14) Uani d . 1 . .
    H H41 -0.4703 -0.8615 -0.1756 0.045 Uiso calc R 1 . .
    C C42 -0.3315(7) -0.7254(4) -0.23042(14) 0.0487(17) Uani d . 1 . .
    H H42A -0.2607 -0.6751 -0.2312 0.073 Uiso calc R 1 . .
    H H42B -0.4260 -0.7097 -0.2190 0.073 Uiso calc R 1 . .
    H H42C -0.3609 -0.7425 -0.2511 0.073 Uiso calc R 1 . .
    C C43 0.1719(6) -0.6900(4) -0.04258(14) 0.0384(15) Uani d . 1 . .
    H H43 0.1953 -0.6751 -0.0642 0.046 Uiso calc R 1 . .
    C C44 0.1845(7) -0.6076(4) -0.02341(13) 0.0386(14) Uani d . 1 . .
    C C45 0.2708(9) -0.5376(5) -0.03401(16) 0.064(2) Uani d . 1 . .
    H H45 0.3126 -0.5389 -0.0540 0.077 Uiso calc R 1 . .
    C C46 0.2966(11) -0.4656(5) -0.01568(19) 0.086(3) Uani d . 1 . .
    H H46 0.3594 -0.4189 -0.0230 0.103 Uiso calc R 1 . .
    C C47 0.2330(6) -0.4605(3) 0.01289(11) 0.063(2) Uani d . 1 . .
    H H47 0.2497 -0.4107 0.0254 0.075 Uiso calc R 1 . .
    C C48 0.1452(6) -0.5289(3) 0.02279(11) 0.0493(17) Uani d R 1 . .
    H H48 0.0983 -0.5258 0.0423 0.059 Uiso calc R 1 . .
    C C49 0.1221(7) -0.6025(4) 0.00538(14) 0.0467(16) Uani d . 1 . .
    H H49 0.0629 -0.6499 0.0133 0.056 Uiso calc R 1 . .
    C C50 0.2954(7) -0.7538(5) -0.03109(15) 0.0561(18) Uani d . 1 . .
    H H50A 0.2973 -0.8054 -0.0442 0.084 Uiso calc R 1 . .
    H H50B 0.2699 -0.7714 -0.0103 0.084 Uiso calc R 1 . .
    H H50C 0.3985 -0.7255 -0.0314 0.084 Uiso calc R 1 . .
    C C51 -0.4230(7) -0.8509(4) -0.09556(13) 0.0372(13) Uani d . 1 . .
    C C52 0.2301(6) -0.6896(3) -0.14247(13) 0.0314(13) Uani d . 1 . .
loop_
    _atom_site_aniso_label
    _atom_site_aniso_U_11
    _atom_site_aniso_U_22
    _atom_site_aniso_U_33
    _atom_site_aniso_U_12
    _atom_site_aniso_U_13
    _atom_site_aniso_U_23
    Ni1 0.0199(3) 0.0276(3) 0.0314(4) 0.0002(3) -0.0008(3) -0.0027(3)
    N1 0.025(2) 0.038(3) 0.034(3) -0.008(2) 0.006(2) -0.009(2)
    N2 0.026(2) 0.033(2) 0.032(3) 0.003(2) 0.003(2) -0.005(2)
    N3 0.023(2) 0.028(2) 0.034(3) -0.0013(19) 0.003(2) -0.0027(19)
    N4 0.029(2) 0.045(3) 0.035(3) 0.007(2) 0.006(2) -0.011(2)
    N5 0.026(2) 0.031(2) 0.043(3) 0.002(2) 0.003(2) -0.010(2)
    N6 0.020(2) 0.026(2) 0.038(3) -0.0015(18) 0.003(2) 0.000(2)
    N7 0.028(2) 0.045(3) 0.039(3) 0.004(2) -0.003(2) -0.002(2)
    N8 0.029(2) 0.036(3) 0.039(3) -0.003(2) 0.000(2) 0.004(2)
    S1 0.0275(7) 0.0465(9) 0.0578(11) 0.0074(6) -0.0065(7) -0.0032(8)
    S2 0.0241(7) 0.0555(10) 0.0565(11) 0.0053(7) -0.0048(7) 0.0050(8)
    C1 0.028(3) 0.035(3) 0.031(3) -0.012(2) 0.001(3) -0.006(2)
    C2 0.037(3) 0.023(3) 0.035(3) -0.010(2) 0.001(3) -0.009(2)
    C3 0.036(3) 0.023(3) 0.046(4) -0.004(2) 0.014(3) 0.000(2)
    C4 0.037(3) 0.041(3) 0.030(3) 0.008(3) 0.003(3) -0.002(3)
    C5 0.034(3) 0.049(4) 0.037(4) -0.002(3) 0.001(3) -0.021(3)
    C6 0.027(3) 0.025(3) 0.057(4) -0.008(2) -0.006(3) -0.021(3)
    C7 0.030(3) 0.025(3) 0.064(4) -0.002(2) 0.007(3) -0.010(3)
    C8 0.027(3) 0.036(3) 0.047(4) 0.001(2) 0.002(3) 0.011(3)
    C9 0.029(3) 0.039(3) 0.033(3) -0.002(2) -0.002(3) 0.007(3)
    C10 0.026(3) 0.042(3) 0.024(3) -0.004(3) 0.000(3) 0.002(2)
    C11 0.034(3) 0.041(3) 0.027(3) -0.002(3) -0.001(3) -0.003(3)
    C12 0.035(3) 0.050(4) 0.041(4) -0.003(3) -0.001(3) 0.003(3)
    C13 0.039(3) 0.041(3) 0.056(4) -0.004(3) 0.011(3) 0.006(3)
    C14 0.044(4) 0.046(4) 0.050(5) -0.003(3) 0.004(3) -0.013(3)
    C15 0.030(3) 0.052(4) 0.032(3) -0.010(3) 0.000(3) -0.006(3)
    C16 0.035(3) 0.059(4) 0.037(4) 0.011(3) 0.001(3) 0.006(3)
    C17 0.029(3) 0.049(4) 0.036(3) 0.002(3) 0.000(3) 0.001(3)
    C18 0.035(3) 0.041(3) 0.033(3) -0.002(3) 0.009(3) -0.008(3)
    C19 0.056(4) 0.048(4) 0.038(4) 0.009(3) -0.008(3) -0.010(3)
    C20 0.050(4) 0.077(5) 0.040(4) 0.005(4) -0.010(3) -0.007(4)
    C21 0.078(5) 0.084(6) 0.041(4) 0.005(5) 0.005(4) -0.024(4)
    C22 0.114(7) 0.086(6) 0.058(5) 0.055(6) -0.011(5) -0.033(5)
    C23 0.079(5) 0.075(5) 0.040(4) 0.033(4) -0.013(4) -0.017(4)
    C24 0.042(3) 0.068(5) 0.035(4) 0.015(3) -0.004(3) -0.015(3)
    C25 0.028(3) 0.027(3) 0.032(3) -0.002(2) -0.005(3) 0.000(2)
    C26 0.028(3) 0.028(3) 0.030(3) -0.003(2) 0.003(2) -0.002(2)
    Ni2 0.0234(3) 0.0315(4) 0.0284(4) -0.0006(3) -0.0012(3) -0.0009(3)
    N9 0.049(3) 0.034(3) 0.023(3) 0.002(2) 0.001(2) -0.001(2)
    N10 0.029(2) 0.029(2) 0.037(3) 0.000(2) -0.005(2) -0.001(2)
    N11 0.024(2) 0.037(3) 0.041(3) -0.0031(19) -0.010(2) -0.001(2)
    N12 0.038(3) 0.042(3) 0.038(3) 0.004(2) -0.004(2) -0.009(2)
    N13 0.032(2) 0.037(3) 0.040(3) 0.005(2) -0.006(2) -0.005(2)
    N14 0.027(2) 0.026(2) 0.033(3) 0.0014(18) -0.007(2) 0.001(2)
    N15 0.030(3) 0.059(3) 0.043(3) -0.008(2) 0.004(2) 0.001(3)
    N16 0.031(2) 0.039(3) 0.039(3) -0.005(2) 0.002(2) 0.000(2)
    S3 0.0303(8) 0.0555(10) 0.0658(12) -0.0068(8) -0.0041(8) -0.0032(9)
    S4 0.0299(8) 0.0550(10) 0.0761(13) -0.0029(7) 0.0103(8) 0.0162(9)
    C27 0.029(3) 0.042(3) 0.032(3) 0.005(3) -0.004(3) -0.005(3)
    C28 0.034(3) 0.028(3) 0.054(4) -0.001(2) -0.006(3) -0.009(3)
    C29 0.034(3) 0.028(3) 0.054(4) -0.002(2) -0.010(3) 0.004(3)
    C30 0.040(3) 0.053(4) 0.034(4) -0.004(3) 0.001(3) 0.010(3)
    C31 0.040(3) 0.051(4) 0.029(3) 0.002(3) 0.001(3) -0.005(3)
    C32 0.033(3) 0.039(3) 0.048(4) 0.012(3) -0.008(3) -0.014(3)
    C33 0.034(3) 0.035(3) 0.037(4) 0.004(3) -0.005(3) -0.001(3)
    C34 0.035(3) 0.047(4) 0.029(3) -0.005(3) -0.006(3) 0.000(3)
    C35 0.036(3) 0.052(4) 0.026(3) -0.001(3) -0.004(3) -0.003(3)
    C36 0.028(3) 0.033(3) 0.032(3) 0.000(2) -0.007(3) 0.005(3)
    C37 0.034(3) 0.045(4) 0.031(3) 0.001(3) -0.003(3) -0.003(3)
    C38 0.052(4) 0.037(3) 0.041(4) 0.009(3) -0.016(3) -0.004(3)
    C39 0.040(3) 0.035(3) 0.057(4) 0.001(3) -0.013(3) 0.003(3)
    C40 0.035(3) 0.038(3) 0.046(4) -0.008(3) -0.001(3) 0.010(3)
    C41 0.040(3) 0.040(3) 0.032(3) 0.008(3) 0.003(3) 0.003(3)
    C42 0.061(4) 0.048(4) 0.036(4) -0.019(3) -0.017(3) 0.010(3)
    C43 0.034(3) 0.056(4) 0.024(3) -0.002(3) -0.003(3) -0.005(3)
    C44 0.040(3) 0.048(4) 0.028(3) 0.005(3) -0.005(3) -0.004(3)
    C45 0.099(6) 0.057(5) 0.036(4) -0.020(4) 0.021(4) -0.002(4)
    C46 0.149(8) 0.053(5) 0.057(5) -0.039(5) 0.031(6) 0.000(4)
    C47 0.087(6) 0.050(4) 0.051(5) -0.006(4) 0.015(4) -0.015(4)
    C48 0.059(4) 0.055(4) 0.034(4) -0.006(3) 0.004(3) -0.005(3)
    C49 0.048(4) 0.055(4) 0.037(4) -0.014(3) 0.002(3) -0.004(3)
    C50 0.046(3) 0.055(4) 0.067(5) 0.011(4) -0.019(3) -0.014(4)
    C51 0.030(3) 0.047(3) 0.035(3) 0.002(3) 0.000(3) 0.003(3)
    C52 0.028(3) 0.025(3) 0.042(4) -0.001(2) -0.003(3) -0.001(3)
_geom_special_details
;
All e.s.d.'s (except the e.s.d. in the dihedral angle between two l.s. planes)
are estimated using the full covariance matrix. The cell e.s.d.'s are taken
into account individually in the estimation of e.s.d.'s in distances, angles
and torsion angles; correlations between e.s.d.'s in cell parameters are only
used when they are defined by crystal symmetry. An approximate (isotropic)
treatment of cell e.s.d.'s is used for estimating e.s.d.'s involving l.s.
planes.
;
loop_
    _geom_bond_atom_site_label_1
    _geom_bond_atom_site_label_2
    _geom_bond_site_symmetry_2
    _geom_bond_distance
    _geom_bond_publ_flag
    Ni1 N6 . 2.064(4) ?
    Ni1 N3 . 2.068(4) ?
    Ni1 N2 . 2.079(4) ?
    Ni1 N5 . 2.086(4) ?
    Ni1 N8 . 2.098(5) ?
    Ni1 N7 . 2.126(5) ?
    N1 C1 . 1.446(6) ?
    N1 C8 . 1.449(7) ?
    N1 C9 . 1.460(7) ?
    N2 C1 . 1.473(6) ?
    N2 C2 . 1.484(6) ?
    N2 H2 . 0.9300 ?
    N3 C3 . 1.459(6) ?
    N3 C4 . 1.496(6) ?
    N3 H3 . 0.9300 ?
    N4 C4 . 1.426(7) ?
    N4 C5 . 1.436(7) ?
    N4 C17 . 1.468(6) ?
    N5 C6 . 1.477(6) ?
    N5 C5 . 1.479(7) ?
    N5 H5 . 0.9300 ?
    N6 C7 . 1.473(7) ?
    N6 C8 . 1.484(7) ?
    N6 H6 . 0.9300 ?
    N7 C25 . 1.160(6) ?
    N8 C26 . 1.167(6) ?
    S1 C25 . 1.632(5) ?
    S2 C26 . 1.611(6) ?
    C1 H1A . 0.9900 ?
    C1 H1B . 0.9900 ?
    C2 C3 . 1.522(7) ?
    C2 H2A . 0.9900 ?
    C2 H2B . 0.9900 ?
    C3 H3A . 0.9900 ?
    C3 H3B . 0.9900 ?
    C4 H4A . 0.9900 ?
    C4 H4B . 0.9900 ?
    C5 H5A . 0.9900 ?
    C5 H5B . 0.9900 ?
    C6 C7 . 1.513(8) ?
    C6 H6A . 0.9900 ?
    C6 H6B . 0.9900 ?
    C7 H7A . 0.9900 ?
    C7 H7B . 0.9900 ?
    C8 H8A . 0.9900 ?
    C8 H8B . 0.9900 ?
    C9 C10 . 1.521(8) ?
    C9 C16 . 1.530(7) ?
    C9 H9A . 1.0000 ?
    C10 C15 . 1.393(7) ?
    C10 C11 . 1.418(7) ?
    C11 C12 . 1.382(8) ?
    C11 H11A . 0.9500 ?
    C12 C13 . 1.377(8) ?
    C12 H12A . 0.9500 ?
    C13 C14 . 1.370(9) ?
    C13 H13A . 0.9500 ?
    C14 C15 . 1.394(8) ?
    C14 H14A . 0.9500 ?
    C15 H15A . 0.9500 ?
    C16 H16A . 0.9800 ?
    C16 H16B . 0.9800 ?
    C16 H16C . 0.9800 ?
    C17 C24 . 1.511(8) ?
    C17 C18 . 1.521(8) ?
    C17 H17A . 1.0000 ?
    C18 C23 . 1.368(9) ?
    C18 C19 . 1.379(8) ?
    C19 C20 . 1.380(8) ?
    C19 H19A . 0.9500 ?
    C20 C21 . 1.369(9) ?
    C20 H20A . 0.9500 ?
    C21 C22 . 1.352(10) ?
    C21 H21A . 0.9500 ?
    C22 C23 . 1.372(10) ?
    C22 H22A . 0.9500 ?
    C23 H23 . 0.9500 ?
    C24 H24A . 0.9800 ?
    C24 H24B . 0.9800 ?
    C24 H24C . 0.9800 ?
    Ni2 N14 . 2.049(4) ?
    Ni2 N11 . 2.063(4) ?
    Ni2 N13 . 2.080(4) ?
    Ni2 N10 . 2.081(4) ?
    Ni2 N16 . 2.092(4) ?
    Ni2 N15 . 2.156(5) ?
    N9 C34 . 1.429(7) ?
    N9 C27 . 1.432(7) ?
    N9 C35 . 1.498(7) ?
    N10 C27 . 1.471(7) ?
    N10 C28 . 1.482(7) ?
    N10 H10 . 0.9300 ?
    N11 C29 . 1.476(7) ?
    N11 C30 . 1.491(7) ?
    N11 H11 . 0.9300 ?
    N12 C30 . 1.446(7) ?
    N12 C31 . 1.460(7) ?
    N12 C43 . 1.475(7) ?
    N13 C31 . 1.467(7) ?
    N13 C32 . 1.484(7) ?
    N13 H13 . 0.9300 ?
    N14 C34 . 1.467(7) ?
    N14 C33 . 1.470(7) ?
    N14 H14 . 0.9300 ?
    N15 C51 . 1.168(7) ?
    N16 C52 . 1.171(6) ?
    S3 C51 . 1.623(6) ?
    S4 C52 . 1.615(6) ?
    C27 H27A . 0.9900 ?
    C27 H27B . 0.9900 ?
    C28 C29 . 1.531(8) ?
    C28 H28A . 0.9900 ?
    C28 H28B . 0.9900 ?
    C29 H29A . 0.9900 ?
    C29 H29B . 0.9900 ?
    C30 H30A . 0.9900 ?
    C30 H30B . 0.9900 ?
    C31 H31A . 0.9900 ?
    C31 H31B . 0.9900 ?
    C32 C33 . 1.524(8) ?
    C32 H32A . 0.9900 ?
    C32 H32B . 0.9900 ?
    C33 H33A . 0.9900 ?
    C33 H33B . 0.9900 ?
    C34 H34A . 0.9900 ?
    C34 H34B . 0.9900 ?
    C35 C36 . 1.527(8) ?
    C35 C42 . 1.528(8) ?
    C35 H35 . 1.0000 ?
    C36 C37 . 1.377(8) ?
    C36 C41 . 1.399(7) ?
    C37 C38 . 1.397(8) ?
    C37 H37 . 0.9500 ?
    C38 C39 . 1.370(8) ?
    C38 H38 . 0.9500 ?
    C39 C40 . 1.374(8) ?
    C39 H39 . 0.9500 ?
    C40 C41 . 1.385(7) ?
    C40 H40 . 0.9500 ?
    C41 H41 . 0.9500 ?
    C42 H42A . 0.9800 ?
    C42 H42B . 0.9800 ?
    C42 H42C . 0.9800 ?
    C43 C44 . 1.523(8) ?
    C43 C50 . 1.523(8) ?
    C43 H43 . 1.0000 ?
    C44 C49 . 1.376(8) ?
    C44 C45 . 1.381(9) ?
    C45 C46 . 1.383(10) ?
    C45 H45 . 0.9500 ?
    C46 C47 . 1.371(9) ?
    C46 H46 . 0.9500 ?
    C47 C48 . 1.3592 ?
    C47 H47 . 0.9500 ?
    C48 C49 . 1.377 ?
    C48 H48 . 0.9500 ?
    C49 H49 . 0.9500 ?
    C50 H50A . 0.9800 ?
    C50 H50B . 0.9800 ?
    C50 H50C . 0.9800 ?
loop_
    _geom_angle_atom_site_label_1
    _geom_angle_atom_site_label_2
    _geom_angle_atom_site_label_3
    _geom_angle_site_symmetry_1
    _geom_angle_site_symmetry_3
    _geom_angle
    _geom_angle_publ_flag
    N6 Ni1 N3 . . 179.51(18) ?
    N6 Ni1 N2 . . 95.11(17) ?
    N3 Ni1 N2 . . 85.24(16) ?
    N6 Ni1 N5 . . 85.33(17) ?
    N3 Ni1 N5 . . 94.32(16) ?
    N2 Ni1 N5 . . 178.97(18) ?
    N6 Ni1 N8 . . 91.56(17) ?
    N3 Ni1 N8 . . 88.08(17) ?
    N2 Ni1 N8 . . 92.18(18) ?
    N5 Ni1 N8 . . 88.74(18) ?
    N6 Ni1 N7 . . 88.78(17) ?
    N3 Ni1 N7 . . 91.58(17) ?
    N2 Ni1 N7 . . 87.14(18) ?
    N5 Ni1 N7 . . 91.94(18) ?
    N8 Ni1 N7 . . 179.3(2) ?
    C1 N1 C8 . . 115.7(4) ?
    C1 N1 C9 . . 116.7(4) ?
    C8 N1 C9 . . 117.1(4) ?
    C1 N2 C2 . . 115.8(4) ?
    C1 N2 Ni1 . . 113.2(3) ?
    C2 N2 Ni1 . . 105.1(3) ?
    C1 N2 H2 . . 107.5 ?
    C2 N2 H2 . . 107.5 ?
    Ni1 N2 H2 . . 107.5 ?
    C3 N3 C4 . . 113.8(4) ?
    C3 N3 Ni1 . . 106.7(3) ?
    C4 N3 Ni1 . . 112.6(3) ?
    C3 N3 H3 . . 107.8 ?
    C4 N3 H3 . . 107.8 ?
    Ni1 N3 H3 . . 107.8 ?
    C4 N4 C5 . . 118.4(4) ?
    C4 N4 C17 . . 119.4(5) ?
    C5 N4 C17 . . 119.2(5) ?
    C6 N5 C5 . . 114.9(4) ?
    C6 N5 Ni1 . . 105.2(3) ?
    C5 N5 Ni1 . . 113.6(3) ?
    C6 N5 H5 . . 107.6 ?
    C5 N5 H5 . . 107.6 ?
    Ni1 N5 H5 . . 107.6 ?
    C7 N6 C8 . . 116.5(4) ?
    C7 N6 Ni1 . . 105.4(3) ?
    C8 N6 Ni1 . . 112.8(3) ?
    C7 N6 H6 . . 107.2 ?
    C8 N6 H6 . . 107.2 ?
    Ni1 N6 H6 . . 107.2 ?
    C25 N7 Ni1 . . 160.6(5) ?
    C26 N8 Ni1 . . 166.6(4) ?
    N1 C1 N2 . . 108.7(4) ?
    N1 C1 H1A . . 110.0 ?
    N2 C1 H1A . . 110.0 ?
    N1 C1 H1B . . 110.0 ?
    N2 C1 H1B . . 110.0 ?
    H1A C1 H1B . . 108.3 ?
    N2 C2 C3 . . 109.0(4) ?
    N2 C2 H2A . . 109.9 ?
    C3 C2 H2A . . 109.9 ?
    N2 C2 H2B . . 109.9 ?
    C3 C2 H2B . . 109.9 ?
    H2A C2 H2B . . 108.3 ?
    N3 C3 C2 . . 108.7(4) ?
    N3 C3 H3A . . 110.0 ?
    C2 C3 H3A . . 110.0 ?
    N3 C3 H3B . . 110.0 ?
    C2 C3 H3B . . 110.0 ?
    H3A C3 H3B . . 108.3 ?
    N4 C4 N3 . . 114.0(4) ?
    N4 C4 H4A . . 108.8 ?
    N3 C4 H4A . . 108.8 ?
    N4 C4 H4B . . 108.8 ?
    N3 C4 H4B . . 108.8 ?
    H4A C4 H4B . . 107.6 ?
    N4 C5 N5 . . 114.3(4) ?
    N4 C5 H5A . . 108.7 ?
    N5 C5 H5A . . 108.7 ?
    N4 C5 H5B . . 108.7 ?
    N5 C5 H5B . . 108.7 ?
    H5A C5 H5B . . 107.6 ?
    N5 C6 C7 . . 108.1(4) ?
    N5 C6 H6A . . 110.1 ?
    C7 C6 H6A . . 110.1 ?
    N5 C6 H6B . . 110.1 ?
    C7 C6 H6B . . 110.1 ?
    H6A C6 H6B . . 108.4 ?
    N6 C7 C6 . . 109.1(5) ?
    N6 C7 H7A . . 109.9 ?
    C6 C7 H7A . . 109.9 ?
    N6 C7 H7B . . 109.9 ?
    C6 C7 H7B . . 109.9 ?
    H7A C7 H7B . . 108.3 ?
    N1 C8 N6 . . 107.9(4) ?
    N1 C8 H8A . . 110.1 ?
    N6 C8 H8A . . 110.1 ?
    N1 C8 H8B . . 110.1 ?
    N6 C8 H8B . . 110.1 ?
    H8A C8 H8B . . 108.4 ?
    N1 C9 C10 . . 108.7(4) ?
    N1 C9 C16 . . 112.6(4) ?
    C10 C9 C16 . . 114.3(5) ?
    N1 C9 H9A . . 106.9 ?
    C10 C9 H9A . . 106.9 ?
    C16 C9 H9A . . 106.9 ?
    C15 C10 C11 . . 118.1(5) ?
    C15 C10 C9 . . 123.8(5) ?
    C11 C10 C9 . . 118.0(5) ?
    C12 C11 C10 . . 120.7(5) ?
    C12 C11 H11A . . 119.7 ?
    C10 C11 H11A . . 119.7 ?
    C13 C12 C11 . . 120.1(6) ?
    C13 C12 H12A . . 120.0 ?
    C11 C12 H12A . . 120.0 ?
    C14 C13 C12 . . 120.2(6) ?
    C14 C13 H13A . . 119.9 ?
    C12 C13 H13A . . 119.9 ?
    C13 C14 C15 . . 120.9(6) ?
    C13 C14 H14A . . 119.5 ?
    C15 C14 H14A . . 119.5 ?
    C10 C15 C14 . . 120.0(5) ?
    C10 C15 H15A . . 120.0 ?
    C14 C15 H15A . . 120.0 ?
    C9 C16 H16A . . 109.5 ?
    C9 C16 H16B . . 109.5 ?
    H16A C16 H16B . . 109.5 ?
    C9 C16 H16C . . 109.5 ?
    H16A C16 H16C . . 109.5 ?
    H16B C16 H16C . . 109.5 ?
    N4 C17 C24 . . 114.3(5) ?
    N4 C17 C18 . . 110.1(4) ?
    C24 C17 C18 . . 114.2(5) ?
    N4 C17 H17A . . 105.8 ?
    C24 C17 H17A . . 105.8 ?
    C18 C17 H17A . . 105.8 ?
    C23 C18 C19 . . 117.2(6) ?
    C23 C18 C17 . . 123.1(6) ?
    C19 C18 C17 . . 119.7(5) ?
    C18 C19 C20 . . 121.0(6) ?
    C18 C19 H19A . . 119.5 ?
    C20 C19 H19A . . 119.5 ?
    C21 C20 C19 . . 120.6(6) ?
    C21 C20 H20A . . 119.7 ?
    C19 C20 H20A . . 119.7 ?
    C22 C21 C20 . . 118.4(7) ?
    C22 C21 H21A . . 120.8 ?
    C20 C21 H21A . . 120.8 ?
    C21 C22 C23 . . 121.2(7) ?
    C21 C22 H22A . . 119.4 ?
    C23 C22 H22A . . 119.4 ?
    C18 C23 C22 . . 121.6(7) ?
    C18 C23 H23 . . 119.2 ?
    C22 C23 H23 . . 119.2 ?
    C17 C24 H24A . . 109.5 ?
    C17 C24 H24B . . 109.5 ?
    H24A C24 H24B . . 109.5 ?
    C17 C24 H24C . . 109.5 ?
    H24A C24 H24C . . 109.5 ?
    H24B C24 H24C . . 109.5 ?
    N7 C25 S1 . . 178.6(5) ?
    N8 C26 S2 . . 179.0(6) ?
    N14 Ni2 N11 . . 178.53(18) ?
    N14 Ni2 N13 . . 86.07(17) ?
    N11 Ni2 N13 . . 95.32(18) ?
    N14 Ni2 N10 . . 92.18(17) ?
    N11 Ni2 N10 . . 86.42(17) ?
    N13 Ni2 N10 . . 177.78(18) ?
    N14 Ni2 N16 . . 92.49(18) ?
    N11 Ni2 N16 . . 88.03(17) ?
    N13 Ni2 N16 . . 88.56(18) ?
    N10 Ni2 N16 . . 92.88(18) ?
    N14 Ni2 N15 . . 88.38(18) ?
    N11 Ni2 N15 . . 91.09(19) ?
    N13 Ni2 N15 . . 91.70(19) ?
    N10 Ni2 N15 . . 86.89(19) ?
    N16 Ni2 N15 . . 179.1(2) ?
    C34 N9 C27 . . 116.0(5) ?
    C34 N9 C35 . . 118.1(4) ?
    C27 N9 C35 . . 111.0(4) ?
    C27 N10 C28 . . 115.1(4) ?
    C27 N10 Ni2 . . 114.3(3) ?
    C28 N10 Ni2 . . 104.0(3) ?
    C27 N10 H10 . . 107.7 ?
    C28 N10 H10 . . 107.7 ?
    Ni2 N10 H10 . . 107.7 ?
    C29 N11 C30 . . 115.2(5) ?
    C29 N11 Ni2 . . 105.0(3) ?
    C30 N11 Ni2 . . 113.5(3) ?
    C29 N11 H11 . . 107.6 ?
    C30 N11 H11 . . 107.6 ?
    Ni2 N11 H11 . . 107.6 ?
    C30 N12 C31 . . 114.9(5) ?
    C30 N12 C43 . . 116.4(5) ?
    C31 N12 C43 . . 114.5(5) ?
    C31 N13 C32 . . 115.1(4) ?
    C31 N13 Ni2 . . 113.8(3) ?
    C32 N13 Ni2 . . 104.2(3) ?
    C31 N13 H13 . . 107.8 ?
    C32 N13 H13 . . 107.8 ?
    Ni2 N13 H13 . . 107.8 ?
    C34 N14 C33 . . 115.0(4) ?
    C34 N14 Ni2 . . 113.1(3) ?
    C33 N14 Ni2 . . 105.4(3) ?
    C34 N14 H14 . . 107.7 ?
    C33 N14 H14 . . 107.7 ?
    Ni2 N14 H14 . . 107.7 ?
    C51 N15 Ni2 . . 149.8(5) ?
    C52 N16 Ni2 . . 173.1(5) ?
    N9 C27 N10 . . 110.4(4) ?
    N9 C27 H27A . . 109.6 ?
    N10 C27 H27A . . 109.6 ?
    N9 C27 H27B . . 109.6 ?
    N10 C27 H27B . . 109.6 ?
    H27A C27 H27B . . 108.1 ?
    N10 C28 C29 . . 109.2(4) ?
    N10 C28 H28A . . 109.8 ?
    C29 C28 H28A . . 109.8 ?
    N10 C28 H28B . . 109.8 ?
    C29 C28 H28B . . 109.8 ?
    H28A C28 H28B . . 108.3 ?
    N11 C29 C28 . . 107.7(4) ?
    N11 C29 H29A . . 110.2 ?
    C28 C29 H29A . . 110.2 ?
    N11 C29 H29B . . 110.2 ?
    C28 C29 H29B . . 110.2 ?
    H29A C29 H29B . . 108.5 ?
    N12 C30 N11 . . 113.7(5) ?
    N12 C30 H30A . . 108.8 ?
    N11 C30 H30A . . 108.8 ?
    N12 C30 H30B . . 108.8 ?
    N11 C30 H30B . . 108.8 ?
    H30A C30 H30B . . 107.7 ?
    N12 C31 N13 . . 114.2(5) ?
    N12 C31 H31A . . 108.7 ?
    N13 C31 H31A . . 108.7 ?
    N12 C31 H31B . . 108.7 ?
    N13 C31 H31B . . 108.7 ?
    H31A C31 H31B . . 107.6 ?
    N13 C32 C33 . . 107.1(4) ?
    N13 C32 H32A . . 110.3 ?
    C33 C32 H32A . . 110.3 ?
    N13 C32 H32B . . 110.3 ?
    C33 C32 H32B . . 110.3 ?
    H32A C32 H32B . . 108.6 ?
    N14 C33 C32 . . 109.3(5) ?
    N14 C33 H33A . . 109.8 ?
    C32 C33 H33A . . 109.8 ?
    N14 C33 H33B . . 109.8 ?
    C32 C33 H33B . . 109.8 ?
    H33A C33 H33B . . 108.3 ?
    N9 C34 N14 . . 109.7(5) ?
    N9 C34 H34A . . 109.7 ?
    N14 C34 H34A . . 109.7 ?
    N9 C34 H34B . . 109.7 ?
    N14 C34 H34B . . 109.7 ?
    H34A C34 H34B . . 108.2 ?
    N9 C35 C36 . . 110.2(5) ?
    N9 C35 C42 . . 114.7(5) ?
    C36 C35 C42 . . 108.6(4) ?
    N9 C35 H35 . . 107.7 ?
    C36 C35 H35 . . 107.7 ?
    C42 C35 H35 . . 107.7 ?
    C37 C36 C41 . . 119.1(5) ?
    C37 C36 C35 . . 119.4(5) ?
    C41 C36 C35 . . 121.5(5) ?
    C36 C37 C38 . . 120.3(6) ?
    C36 C37 H37 . . 119.8 ?
    C38 C37 H37 . . 119.8 ?
    C39 C38 C37 . . 119.8(6) ?
    C39 C38 H38 . . 120.1 ?
    C37 C38 H38 . . 120.1 ?
    C38 C39 C40 . . 120.6(6) ?
    C38 C39 H39 . . 119.7 ?
    C40 C39 H39 . . 119.7 ?
    C39 C40 C41 . . 120.0(6) ?
    C39 C40 H40 . . 120.0 ?
    C41 C40 H40 . . 120.0 ?
    C40 C41 C36 . . 120.1(6) ?
    C40 C41 H41 . . 119.9 ?
    C36 C41 H41 . . 119.9 ?
    C35 C42 H42A . . 109.5 ?
    C35 C42 H42B . . 109.5 ?
    H42A C42 H42B . . 109.5 ?
    C35 C42 H42C . . 109.5 ?
    H42A C42 H42C . . 109.5 ?
    H42B C42 H42C . . 109.5 ?
    N12 C43 C44 . . 111.2(5) ?
    N12 C43 C50 . . 111.5(5) ?
    C44 C43 C50 . . 107.4(5) ?
    N12 C43 H43 . . 108.9 ?
    C44 C43 H43 . . 108.9 ?
    C50 C43 H43 . . 108.9 ?
    C49 C44 C45 . . 118.2(6) ?
    C49 C44 C43 . . 121.9(6) ?
    C45 C44 C43 . . 119.6(6) ?
    C44 C45 C46 . . 120.4(6) ?
    C44 C45 H45 . . 119.8 ?
    C46 C45 H45 . . 119.8 ?
    C47 C46 C45 . . 121.2(7) ?
    C47 C46 H46 . . 119.4 ?
    C45 C46 H46 . . 119.4 ?
    C48 C47 C46 . . 117.9 ?
    C48 C47 H47 . . 121.1 ?
    C46 C47 H47 . . 121.1 ?
    C47 C48 C49 . . 122.1 ?
    C47 C48 H48 . . 119.0 ?
    C49 C48 H48 . . 119.0 ?
    C44 C49 C48 . . 120.2 ?
    C44 C49 H49 . . 119.9 ?
    C48 C49 H49 . . 119.9 ?
    C43 C50 H50A . . 109.5 ?
    C43 C50 H50B . . 109.5 ?
    H50A C50 H50B . . 109.5 ?
    C43 C50 H50C . . 109.5 ?
    H50A C50 H50C . . 109.5 ?
    H50B C50 H50C . . 109.5 ?
    N15 C51 S3 . . 178.5(6) ?
    N16 C52 S4 . . 177.5(5) ?
loop_
    _geom_torsion_atom_site_label_1
    _geom_torsion_atom_site_label_2
    _geom_torsion_atom_site_label_3
    _geom_torsion_atom_site_label_4
    _geom_torsion_site_symmetry_1
    _geom_torsion_site_symmetry_2
    _geom_torsion_site_symmetry_3
    _geom_torsion_site_symmetry_4
    _geom_torsion
    _geom_torsion_publ_flag
    N6 Ni1 N2 C1 . . . . -36.9(4) ?
    N3 Ni1 N2 C1 . . . . 142.8(3) ?
    N8 Ni1 N2 C1 . . . . 54.9(3) ?
    N7 Ni1 N2 C1 . . . . -125.4(4) ?
    N6 Ni1 N2 C2 . . . . -164.1(3) ?
    N3 Ni1 N2 C2 . . . . 15.5(3) ?
    N8 Ni1 N2 C2 . . . . -72.4(3) ?
    N7 Ni1 N2 C2 . . . . 107.4(3) ?
    N2 Ni1 N3 C3 . . . . 14.0(3) ?
    N5 Ni1 N3 C3 . . . . -165.1(3) ?
    N8 Ni1 N3 C3 . . . . 106.3(4) ?
    N7 Ni1 N3 C3 . . . . -73.0(3) ?
    N2 Ni1 N3 C4 . . . . 139.6(3) ?
    N5 Ni1 N3 C4 . . . . -39.5(3) ?
    N8 Ni1 N3 C4 . . . . -128.1(3) ?
    N7 Ni1 N3 C4 . . . . 52.6(3) ?
    N6 Ni1 N5 C6 . . . . -15.2(3) ?
    N3 Ni1 N5 C6 . . . . 165.2(3) ?
    N8 Ni1 N5 C6 . . . . -106.9(3) ?
    N7 Ni1 N5 C6 . . . . 73.4(4) ?
    N6 Ni1 N5 C5 . . . . -141.7(4) ?
    N3 Ni1 N5 C5 . . . . 38.6(4) ?
    N8 Ni1 N5 C5 . . . . 126.6(4) ?
    N7 Ni1 N5 C5 . . . . -53.1(4) ?
    N2 Ni1 N6 C7 . . . . 166.0(3) ?
    N5 Ni1 N6 C7 . . . . -15.0(3) ?
    N8 Ni1 N6 C7 . . . . 73.6(3) ?
    N7 Ni1 N6 C7 . . . . -107.0(4) ?
    N2 Ni1 N6 C8 . . . . 37.9(4) ?
    N5 Ni1 N6 C8 . . . . -143.1(4) ?
    N8 Ni1 N6 C8 . . . . -54.5(4) ?
    N7 Ni1 N6 C8 . . . . 124.9(4) ?
    N2 Ni1 N7 C25 . . . . 25.3(13) ?
    N5 Ni1 N7 C25 . . . . -155.2(13) ?
    N6 Ni1 N8 C26 . . . . -129.0(18) ?
    N3 Ni1 N8 C26 . . . . 50.7(18) ?
    N2 Ni1 N8 C26 . . . . 135.8(18) ?
    N5 Ni1 N8 C26 . . . . -43.7(18) ?
    C8 N1 C1 N2 . . . . -82.6(6) ?
    C9 N1 C1 N2 . . . . 133.4(5) ?
    C2 N2 C1 N1 . . . . 177.8(4) ?
    Ni1 N2 C1 N1 . . . . 56.3(5) ?
    C1 N2 C2 C3 . . . . -167.5(4) ?
    Ni1 N2 C2 C3 . . . . -41.8(5) ?
    C4 N3 C3 C2 . . . . -165.5(4) ?
    Ni1 N3 C3 C2 . . . . -40.6(5) ?
    N2 C2 C3 N3 . . . . 57.1(6) ?
    C5 N4 C4 N3 . . . . -71.6(6) ?
    C17 N4 C4 N3 . . . . 88.8(6) ?
    C3 N3 C4 N4 . . . . 178.6(4) ?
    Ni1 N3 C4 N4 . . . . 56.9(5) ?
    C4 N4 C5 N5 . . . . 69.9(6) ?
    C17 N4 C5 N5 . . . . -90.6(6) ?
    C6 N5 C5 N4 . . . . -175.2(4) ?
    Ni1 N5 C5 N4 . . . . -54.0(5) ?
    C5 N5 C6 C7 . . . . 167.9(4) ?
    Ni1 N5 C6 C7 . . . . 42.2(5) ?
    C8 N6 C7 C6 . . . . 168.6(4) ?
    Ni1 N6 C7 C6 . . . . 42.7(5) ?
    N5 C6 C7 N6 . . . . -59.0(5) ?
    C1 N1 C8 N6 . . . . 83.6(6) ?
    C9 N1 C8 N6 . . . . -132.5(4) ?
    C7 N6 C8 N1 . . . . 179.5(4) ?
    Ni1 N6 C8 N1 . . . . -58.4(5) ?
    C1 N1 C9 C10 . . . . -62.3(6) ?
    C8 N1 C9 C10 . . . . 154.2(5) ?
    C1 N1 C9 C16 . . . . 65.5(6) ?
    C8 N1 C9 C16 . . . . -78.0(6) ?
    N1 C9 C10 C15 . . . . 124.0(5) ?
    C16 C9 C10 C15 . . . . -2.8(8) ?
    N1 C9 C10 C11 . . . . -55.3(6) ?
    C16 C9 C10 C11 . . . . 177.9(5) ?
    C15 C10 C11 C12 . . . . 1.0(8) ?
    C9 C10 C11 C12 . . . . -179.6(5) ?
    C10 C11 C12 C13 . . . . -0.4(8) ?
    C11 C12 C13 C14 . . . . -0.2(9) ?
    C12 C13 C14 C15 . . . . 0.0(9) ?
    C11 C10 C15 C14 . . . . -1.2(8) ?
    C9 C10 C15 C14 . . . . 179.5(5) ?
    C13 C14 C15 C10 . . . . 0.7(9) ?
    C4 N4 C17 C24 . . . . -94.8(6) ?
    C5 N4 C17 C24 . . . . 65.5(7) ?
    C4 N4 C17 C18 . . . . 135.1(5) ?
    C5 N4 C17 C18 . . . . -64.6(7) ?
    N4 C17 C18 C23 . . . . 137.0(6) ?
    C24 C17 C18 C23 . . . . 6.8(9) ?
    N4 C17 C18 C19 . . . . -43.7(7) ?
    C24 C17 C18 C19 . . . . -173.9(5) ?
    C17 C18 C19 C20 . . . . -178.5(6) ?
    C17 C18 C23 C22 . . . . -179.6(7) ?
    N14 Ni2 N10 C27 . . . . 40.1(4) ?
    N11 Ni2 N10 C27 . . . . -140.3(4) ?
    N16 Ni2 N10 C27 . . . . -52.5(4) ?
    N15 Ni2 N10 C27 . . . . 128.4(4) ?
    N14 Ni2 N10 C28 . . . . 166.5(3) ?
    N11 Ni2 N10 C28 . . . . -14.0(3) ?
    N16 Ni2 N10 C28 . . . . 73.9(3) ?
    N15 Ni2 N10 C28 . . . . -105.3(3) ?
    N13 Ni2 N11 C29 . . . . 162.0(3) ?
    N10 Ni2 N11 C29 . . . . -16.6(3) ?
    N16 Ni2 N11 C29 . . . . -109.7(4) ?
    N15 Ni2 N11 C29 . . . . 70.2(4) ?
    N13 Ni2 N11 C30 . . . . 35.3(4) ?
    N10 Ni2 N11 C30 . . . . -143.3(4) ?
    N16 Ni2 N11 C30 . . . . 123.7(4) ?
    N15 Ni2 N11 C30 . . . . -56.5(4) ?
    N14 Ni2 N13 C31 . . . . 144.5(4) ?
    N11 Ni2 N13 C31 . . . . -35.0(4) ?
    N16 Ni2 N13 C31 . . . . -122.9(4) ?
    N15 Ni2 N13 C31 . . . . 56.2(4) ?
    N14 Ni2 N13 C32 . . . . 18.3(3) ?
    N11 Ni2 N13 C32 . . . . -161.2(3) ?
    N16 Ni2 N13 C32 . . . . 110.9(4) ?
    N15 Ni2 N13 C32 . . . . -69.9(4) ?
    N13 Ni2 N14 C34 . . . . 138.9(4) ?
    N10 Ni2 N14 C34 . . . . -42.4(4) ?
    N16 Ni2 N14 C34 . . . . 50.5(4) ?
    N15 Ni2 N14 C34 . . . . -129.3(4) ?
    N13 Ni2 N14 C33 . . . . 12.4(3) ?
    N10 Ni2 N14 C33 . . . . -168.9(3) ?
    N16 Ni2 N14 C33 . . . . -76.0(3) ?
    N15 Ni2 N14 C33 . . . . 104.2(3) ?
    N14 Ni2 N15 C51 . . . . 69.8(9) ?
    N11 Ni2 N15 C51 . . . . -108.9(9) ?
    N13 Ni2 N15 C51 . . . . 155.8(9) ?
    N10 Ni2 N15 C51 . . . . -22.5(9) ?
    C34 N9 C27 N10 . . . . 76.2(6) ?
    C35 N9 C27 N10 . . . . -145.2(4) ?
    C28 N10 C27 N9 . . . . -177.0(4) ?
    Ni2 N10 C27 N9 . . . . -56.7(5) ?
    C27 N10 C28 C29 . . . . 167.7(4) ?
    Ni2 N10 C28 C29 . . . . 41.9(5) ?
    C30 N11 C29 C28 . . . . 169.2(4) ?
    Ni2 N11 C29 C28 . . . . 43.6(5) ?
    N10 C28 C29 N11 . . . . -59.9(5) ?
    C31 N12 C30 N11 . . . . 74.2(6) ?
    C43 N12 C30 N11 . . . . -63.5(7) ?
    C29 N11 C30 N12 . . . . -177.1(4) ?
    Ni2 N11 C30 N12 . . . . -56.0(6) ?
    C30 N12 C31 N13 . . . . -73.8(6) ?
    C43 N12 C31 N13 . . . . 64.8(6) ?
    C32 N13 C31 N12 . . . . 174.8(4) ?
    Ni2 N13 C31 N12 . . . . 54.6(6) ?
    C31 N13 C32 C33 . . . . -170.1(5) ?
    Ni2 N13 C32 C33 . . . . -44.7(5) ?
    C34 N14 C33 C32 . . . . -166.4(4) ?
    Ni2 N14 C33 C32 . . . . -41.1(5) ?
    N13 C32 C33 N14 . . . . 59.9(6) ?
    C27 N9 C34 N14 . . . . -79.7(6) ?
    C35 N9 C34 N14 . . . . 144.8(4) ?
    C33 N14 C34 N9 . . . . -176.3(4) ?
    Ni2 N14 C34 N9 . . . . 62.5(5) ?
    C34 N9 C35 C36 . . . . -145.4(5) ?
    C27 N9 C35 C36 . . . . 77.0(5) ?
    C34 N9 C35 C42 . . . . -22.5(7) ?
    C27 N9 C35 C42 . . . . -160.0(5) ?
    N9 C35 C36 C37 . . . . -145.6(5) ?
    C42 C35 C36 C37 . . . . 87.9(6) ?
    N9 C35 C36 C41 . . . . 37.5(7) ?
    C42 C35 C36 C41 . . . . -88.9(6) ?
    C35 C36 C37 C38 . . . . -175.5(5) ?
    C36 C37 C38 C39 . . . . -0.5(8) ?
    C37 C38 C39 C40 . . . . 0.2(8) ?
    C38 C39 C40 C41 . . . . -0.7(9) ?
    C39 C40 C41 C36 . . . . 1.6(8) ?
    C37 C36 C41 C40 . . . . -2.0(8) ?
    C35 C36 C41 C40 . . . . 174.9(5) ?
    C30 N12 C43 C44 . . . . -162.1(5) ?
    C31 N12 C43 C44 . . . . 59.9(6) ?
    C30 N12 C43 C50 . . . . -42.4(7) ?
    C31 N12 C43 C50 . . . . 179.7(5) ?
    N12 C43 C44 C49 . . . . 43.5(8) ?
    C50 C43 C44 C49 . . . . -78.6(7) ?
    N12 C43 C44 C45 . . . . -141.4(6) ?
    C50 C43 C44 C45 . . . . 96.5(7) ?
    C43 C44 C45 C46 . . . . -173.5(7) ?
loop_
    _geom_hbond_atom_site_label_D
    _geom_hbond_atom_site_label_H
    _geom_hbond_atom_site_label_A
    _geom_hbond_site_symmetry_A
    _geom_hbond_distance_DH
    _geom_hbond_distance_HA
    _geom_hbond_distance_DA
    _geom_hbond_angle_DHA
    _geom_hbond_publ_flag
    N3 H3 S1 1_455 0.93 2.82 3.439(4) 125 y
    N6 H6 S2 1_655 0.93 2.71 3.347(4) 127 y
    N11 H11 S3 1_655 0.93 2.89 3.614(5) 136 y
    N14 H14 S4 1_455 0.93 2.66 3.418(4) 139 y
