# Supplementary material for: trans-{1,8-Bis[(R)-α-methyl­benz­yl]-1,3,6,8,10,13-hexa­azacyclo­tetra­deca­ne}dithio­cyanato­nickel(II)
Source: Acta Crystallogr Sect E Struct Rep Online. 2009 Jan 28;65(Pt 2):m234. doi: 10.1107/S1600536809002700 (PMC2968297; doi:10.1107/S1600536809002700)
Supplement: Supplementary file 2 [file e-65-0m234-Isup2.hkl]

#
# h,k,l, Fc-squared, Fo-squared, sigma(Fo-squared) and status flag
#
data_I
_shelx_title ' [Ni(L-R,R)(NCS)2] in P2(1)2(1)2(1)'
_shelx_refln_list_code          4
_shelx_F_calc_maximum      421.99
_exptl_crystal_F_000      2480.00
_reflns_d_resolution_high  0.7483
 
loop_
 _symmetry_equiv_pos_as_xyz
 'x, y, z'
 '-x+1/2, -y, z+1/2'
 '-x, y+1/2, -z+1/2'
 'x+1/2, -y+1/2, -z'
 
_cell_length_a     8.5313
_cell_length_b    15.3141
_cell_length_c    44.0042
_cell_angle_alpha  90.000
_cell_angle_beta   90.000
_cell_angle_gamma  90.000
 
_shelx_F_squared_multiplier     1.000
 
loop_
 _refln_index_h
 _refln_index_k
 _refln_index_l
 _refln_F_squared_calc
 _refln_F_squared_meas
 _refln_F_squared_sigma
 _refln_observed_status
   2   0   0     5087.35     5402.70    217.58 o
   4   0   0     7858.40     8215.95    342.96 o
   6   0   0    61191.58    63448.50   3073.04 o
   8   0   0      787.83     1023.02    298.88 o
  10   0   0     2186.45     2758.14    577.70 o
   1   1   0      635.41      659.14     38.28 o
   2   1   0    27640.05    32618.29   1095.10 o
   3   1   0      177.05      288.93     34.60 o
   4   1   0    20788.02    20759.26    606.99 o
   5   1   0        3.87       15.34     31.31 o
   6   1   0      455.72      560.68     62.11 o
   7   1   0     2963.17     2996.35    150.81 o
   8   1   0    13478.51    12985.82    586.86 o
   9   1   0      403.12      255.55    168.50 o
  10   1   0     1039.22     1037.02    279.97 o
  11   1   0       13.57     -121.69    158.84 o
   0   2   0   178076.52   200591.67  14522.84 o
   1   2   0      573.89      490.09     36.77 o
   2   2   0    11245.57    12279.74    426.11 o
   3   2   0     6440.99     6760.28    230.46 o
   4   2   0    10394.25    10078.95    340.41 o
   5   2   0     3225.49     3126.79    126.71 o
   6   2   0    14725.00    13990.27    439.11 o
   7   2   0      283.42      299.19     66.93 o
   8   2   0      249.67      219.79     84.84 o
   9   2   0      110.54       84.99    161.62 o
  10   2   0     2095.82     1562.62   1279.77 o
  11   2   0      501.19      186.27    223.56 o
   1   3   0    11527.35    11739.38    457.71 o
   2   3   0     3158.92     3042.94    141.14 o
   3   3   0     1115.52     1258.75     74.65 o
   4   3   0     5276.07     4830.99    180.63 o
   5   3   0      213.87      332.39     52.27 o
   6   3   0      644.89      642.35     60.45 o
   7   3   0      884.97      938.24    103.46 o
   8   3   0      511.33      529.68    101.36 o
   9   3   0       62.99      108.40     98.60 o
  10   3   0     1112.22      488.80    571.69 o
  11   3   0       85.32     -155.36    199.26 o
   0   4   0     2899.58     2904.57    264.78 o
   1   4   0     4444.46     4360.47    188.30 o
   2   4   0      357.44      567.06     78.17 o
   3   4   0     1817.59     1954.75    100.82 o
   4   4   0       50.10       82.45     33.32 o
   5   4   0      441.07      476.57     59.89 o
   6   4   0     1598.69     1781.23    106.85 o
   7   4   0        0.29       19.26     50.14 o
   8   4   0      517.41      610.10    100.93 o
   9   4   0      504.05      496.74    114.65 o
  10   4   0        7.54      105.98    187.32 o
  11   4   0      540.37      -82.97    255.92 o
   1   5   0       19.45       23.88     29.25 o
   2   5   0       64.72       66.13     26.12 o
   3   5   0       47.77       87.04     32.39 o
   4   5   0     3083.69     2522.66    139.53 o
   5   5   0       40.77       80.84     36.61 o
   6   5   0     2545.78     2479.16    168.05 o
   7   5   0     1376.10     1471.04    132.09 o
   8   5   0     1052.49      943.53    116.15 o
   9   5   0      527.20      606.50    113.40 o
  10   5   0     1436.13      630.27    852.51 o
  11   5   0        4.14      -91.55    242.25 o
   0   6   0     8170.26     6782.00    571.69 o
   1   6   0     1000.10      959.16     91.55 o
   2   6   0     6386.44     6508.85    249.56 o
   3   6   0     2907.47     2916.84    139.33 o
   4   6   0       13.60       60.08     51.54 o
   5   6   0      671.47      683.25     71.82 o
   6   6   0     1340.60     1438.92    143.54 o
   7   6   0        0.91      -32.31     60.76 o
   8   6   0     2364.96     2267.08    181.57 o
   9   6   0      947.83     1226.23    144.03 o
  10   6   0       80.35      177.77    149.00 o
   1   7   0      893.46      901.85     79.86 o
   2   7   0    15232.94    14412.77    471.70 o
   3   7   0        3.64       23.65     35.77 o
   4   7   0     5732.11     5219.74    228.26 o
   5   7   0      298.95      207.81     64.03 o
   6   7   0      228.93      174.33     60.10 o
   7   7   0       90.15       -2.06     87.48 o
   8   7   0     3451.43     3746.37    262.04 o
   9   7   0      114.67       49.53     79.71 o
  10   7   0      743.83      942.33    287.83 o
   0   8   0       44.63      151.82    135.40 o
   1   8   0        0.75       39.20     34.25 o
   2   8   0    13447.87    13624.49    454.62 o
   3   8   0      323.81      350.76     47.16 o
   4   8   0    15818.81    16092.22    596.13 o
   5   8   0      875.09      596.76    144.76 o
   6   8   0     5641.90     6023.25    321.97 o
   7   8   0      347.12      396.60    102.21 o
   8   8   0      315.06      344.66    122.40 o
   9   8   0        0.80      184.57     98.96 o
  10   8   0     1476.84     1528.34    215.60 o
   1   9   0     1017.42      978.23     93.09 o
   2   9   0    13595.59    13044.27    479.96 o
   3   9   0      581.92      586.21     58.68 o
   4   9   0     3670.04     3537.00    180.30 o
   5   9   0      632.08      643.82     99.62 o
   6   9   0     3474.85     3589.97    316.86 o
   7   9   0      447.32      271.71     95.94 o
   8   9   0     2291.53     2722.71    218.25 o
   9   9   0      104.91       19.09    105.22 o
  10   9   0       18.01       22.63    144.24 o
   0  10   0     2199.61     2313.50    273.81 o
   1  10   0     2404.60     2309.73    144.71 o
   2  10   0     9495.67     9636.32    373.25 o
   3  10   0     1293.59     1307.90    108.61 o
   4  10   0    10512.07    10940.46    431.41 o
   5  10   0        3.27      -42.99     47.15 o
   6  10   0     7022.17     7153.01    377.47 o
   7  10   0      177.08      302.45     97.79 o
   8  10   0       36.77       52.20     89.71 o
   9  10   0      169.06       36.21    125.24 o
   1  11   0      349.99      268.78     57.00 o
   2  11   0    11728.56    11264.07    488.72 o
   3  11   0     1864.90     1643.80    135.79 o
   4  11   0     1101.52     1235.08    134.58 o
   5  11   0      508.40      656.77    106.20 o
   6  11   0     2229.60     2197.89    240.67 o
   7  11   0       28.26      -19.99    106.36 o
   8  11   0     1548.86     1501.12    194.20 o
   9  11   0       22.20      107.02    137.76 o
   0  12   0    14036.89    13989.42    898.65 o
   1  12   0      810.91      716.55     86.02 o
   2  12   0     6685.97     6894.87    294.24 o
   3  12   0     1620.51     1869.05    152.93 o
   4  12   0        6.89      -92.86    223.66 o
   5  12   0       88.89       22.41     78.20 o
   6  12   0     2691.95     2931.78    276.72 o
   7  12   0      849.00     1076.42    189.97 o
   8  12   0      844.81     1067.36    265.03 o
   9  12   0      103.02      -68.70    131.38 o
   1  13   0      717.19      675.32     96.62 o
   2  13   0     6106.99     6673.10    384.91 o
   3  13   0     1231.29     1141.13    149.59 o
   4  13   0     1391.98     1572.09    246.69 o
   5  13   0        4.95      -55.67    143.42 o
   6  13   0        5.73      136.38    108.47 o
   7  13   0        0.37       95.17    123.47 o
   8  13   0      625.98      711.04    510.51 o
   0  14   0     3891.20     4060.49    332.50 o
   1  14   0       68.33       -9.66     46.24 o
   2  14   0      574.32      347.00     94.84 o
   3  14   0      233.97      236.87    117.91 o
   4  14   0      194.91       22.44    130.38 o
   5  14   0      170.21      121.81    169.93 o
   6  14   0      774.06      795.70    354.04 o
   7  14   0      315.96      407.83    299.13 o
   8  14   0      149.84      269.48    185.66 o
   1  15   0        4.30       41.82     70.39 o
   2  15   0      309.96      372.90     99.68 o
   3  15   0      387.69      400.17    147.08 o
   4  15   0      135.07      -66.75    143.42 o
   5  15   0      481.10      402.58    208.37 o
   6  15   0      213.26       70.79    135.40 o
   7  15   0       38.50      164.86    165.13 o
   0  16   0       87.77       54.13    101.23 o
   1  16   0      110.67       78.59     82.45 o
   2  16   0       15.06      -69.67     69.67 o
   3  16   0      215.29      130.72    135.45 o
   4  16   0      127.09      162.50    148.91 o
   5  16   0        0.00     -108.17    142.17 o
   6  16   0      127.10     -160.47    160.47 o
   7  16   0       25.76      -89.48    166.16 o
   1  17   0       40.67      164.38    187.68 o
   2  17   0      536.62      808.14    287.85 o
   3  17   0       16.71      178.92    152.12 o
   4  17   0      609.10      507.09    262.78 o
   5  17   0      447.97      166.74    216.64 o
   6  17   0       56.20     -130.95    163.60 o
   0  18   0     1122.68     1281.78    334.99 o
   1  18   0       81.00       31.17     99.67 o
   2  18   0      347.79      134.66    169.39 o
   3  18   0       42.98     -148.86    156.69 o
   4  18   0       22.92        8.93    173.93 o
   5  18   0        6.84     -114.86    114.86 o
   1  19   0       75.01      118.35    246.73 o
   2  19   0      658.63      764.39    255.12 o
   3  19   0      349.57      324.99    209.62 o
   4  19   0      140.68      445.89    207.01 o
   0  20   0       34.36      -46.14    254.75 o
   1  20   0      123.61      192.57    262.78 o
   2  20   0        1.76      -17.88    190.27 o
   1   0   1       39.37       32.70      9.72 o
   2   0   1     4126.79     4136.48    141.64 o
   3   0   1      618.59      542.23     37.89 o
   4   0   1      104.34      155.94     33.37 o
   5   0   1      784.48      770.37     66.44 o
   6   0   1     4206.12     4457.75    187.65 o
   7   0   1     1048.63     1118.33    127.68 o
   8   0   1     4269.73     4434.82    412.72 o
   9   0   1     1440.21     1769.85    301.96 o
  10   0   1       95.84      -55.83    196.54 o
  11   0   1      151.81       45.97    166.79 o
 -11   1   1      266.59      -39.54    194.57 o
 -10   1   1     1511.17     1541.24    320.41 o
  -9   1   1      113.96      149.98    154.43 o
  -8   1   1     1327.34     1383.84    182.55 o
  -7   1   1     1057.26     1080.64     92.21 o
  -6   1   1     1241.87     1193.77     83.14 o
  -5   1   1     1011.42     1070.14     71.99 o
  -4   1   1     3021.93     3131.82    141.89 o
  -3   1   1     2501.32     2547.94    124.47 o
  -2   1   1     7269.63     7980.06    276.26 o
  -1   1   1     5766.07     5890.26    209.73 o
   0   1   1       24.49        0.29      4.94 o
   1   1   1     5779.46     6095.06    209.66 o
   2   1   1     7397.76     7575.78    320.18 o
   3   1   1     2396.34     2410.59     86.20 o
   4   1   1     2873.39     3111.57    117.42 o
   5   1   1     1002.30     1129.30     73.15 o
   6   1   1     1169.64     1233.98    105.61 o
   7   1   1      940.02     1003.77     91.28 o
   8   1   1     1316.10     1524.40    155.17 o
   9   1   1      148.55       53.91    196.58 o
  10   1   1     1410.57     1249.21    691.04 o
  11   1   1      342.97      167.46    203.47 o
 -11   2   1      287.36       95.06    202.98 o
 -10   2   1     1102.16      347.68    294.87 o
  -9   2   1      180.35      369.62    190.38 o
  -8   2   1     1480.26     1478.80    153.82 o
  -7   2   1     2971.57     3075.00    156.29 o
  -6   2   1     1123.93     1185.51     84.82 o
  -5   2   1     8827.81     9288.54    289.33 o
  -4   2   1      182.38      269.29     45.40 o
  -3   2   1     3384.43     3933.96    155.42 o
  -2   2   1    50806.99    59635.88   2171.27 o
  -1   2   1    10649.55    11730.26    407.04 o
   0   2   1    13524.43    14390.10    619.16 o
   1   2   1    10895.22    12031.24    408.02 o
   2   2   1    50347.40    56052.72   1931.38 o
   3   2   1     3212.12     3422.81    135.44 o
   4   2   1      162.46      191.80     32.01 o
   5   2   1     8771.99     8545.65    285.99 o
   6   2   1     1168.00     1227.10     83.13 o
   7   2   1     3185.59     3128.64    201.28 o
   8   2   1     1452.61     1546.32    156.84 o
   9   2   1      240.42      334.15    188.48 o
  10   2   1     1194.79      766.77    984.91 o
  11   2   1      276.25       56.74    207.67 o
 -11   3   1      403.08      375.00    286.85 o
 -10   3   1      308.80      260.87    225.90 o
  -9   3   1      702.91      589.49    137.63 o
  -8   3   1      195.54      226.08     69.90 o
  -7   3   1      272.02      343.74     65.89 o
  -6   3   1     1148.83     1065.59     77.07 o
  -5   3   1     4880.65     4782.86    214.39 o
  -4   3   1      578.36      500.86     47.07 o
  -3   3   1     4645.92     4628.15    219.17 o
  -2   3   1    10985.90    11654.90    461.82 o
  -1   3   1      597.60      430.46     36.97 o
   0   3   1     1779.92     1780.69     98.82 o
   1   3   1      706.43      700.88     61.06 o
   2   3   1    11120.04    11664.87    458.97 o
   3   3   1     4461.72     4849.34    191.45 o
   4   3   1      585.56      588.13     47.65 o
   5   3   1     5057.97     5250.14    171.43 o
   6   3   1     1093.96     1098.58     77.06 o
   7   3   1      202.03      202.29     69.23 o
   8   3   1      291.65      254.37     78.75 o
   9   3   1      710.50      805.39    161.21 o
  10   3   1      315.08      235.60    292.86 o
  11   3   1      486.22      234.05    254.89 o
 -11   4   1       56.94      135.25    227.00 o
 -10   4   1      178.80      222.73    206.75 o
  -9   4   1      245.53      423.09    133.00 o
  -8   4   1       54.08       54.10     60.11 o
  -7   4   1      885.55      828.30    100.79 o
  -6   4   1      166.19      200.11     58.50 o
  -5   4   1      984.59      996.73     84.71 o
  -4   4   1      745.99      899.13     82.60 o
  -3   4   1     4083.16     4185.83    196.94 o
  -2   4   1     2748.57     2691.22    138.22 o
  -1   4   1    19183.83    20519.41    706.28 o
   0   4   1    16507.35    17840.62    778.22 o
   1   4   1    19391.50    20811.12    791.75 o
   2   4   1     2905.81     3055.45    126.10 o
   3   4   1     4011.93     4244.43    184.75 o
   4   4   1      796.50      891.06     70.97 o
   5   4   1     1028.63     1241.47    105.09 o
   6   4   1      127.59      106.66     45.46 o
   7   4   1      911.65     1075.19    109.15 o
   8   4   1       35.76       77.23     57.18 o
   9   4   1      270.81      431.16    115.91 o
  10   4   1      170.13        8.29    262.78 o
  11   4   1       59.54      212.30    249.90 o
 -11   5   1      651.45      181.61    255.86 o
 -10   5   1      327.04      208.11    234.69 o
  -9   5   1     1169.10     1140.91    136.77 o
  -8   5   1      551.86      756.80    102.18 o
  -7   5   1      445.54      447.26     76.46 o
  -6   5   1      294.44      341.38    103.16 o
  -5   5   1     2588.69     2491.67    135.28 o
  -4   5   1      400.67      573.19     61.38 o
  -3   5   1     2374.75     2406.54    178.35 o
  -2   5   1     3641.38     3697.50    159.73 o
  -1   5   1      816.89      813.17     62.93 o
   0   5   1      135.87      148.53     41.59 o
   1   5   1      904.19      888.32     60.41 o
   2   5   1     3582.73     3726.97    156.73 o
   3   5   1     2294.67     2587.46    159.25 o
   4   5   1      380.47      431.09     53.31 o
   5   5   1     2490.39     2511.04    132.31 o
   6   5   1      309.40      278.04     67.94 o
   7   5   1      527.66      471.14     79.32 o
   8   5   1      499.57      462.95     89.07 o
   9   5   1     1108.16     1022.40    160.11 o
  10   5   1      366.92      366.43    416.23 o
  11   5   1      669.12      294.31    383.13 o
 -10   6   1      259.75      110.61    228.30 o
  -9   6   1      709.46      887.68    125.27 o
  -8   6   1      185.82      207.05     68.22 o
  -7   6   1      353.84      248.53     90.10 o
  -6   6   1      756.58      818.75    114.65 o
  -5   6   1      222.80       91.95     63.42 o
  -4   6   1      108.34      151.64     38.86 o
  -3   6   1      133.72      117.22     43.26 o
  -2   6   1      851.77      944.01     68.86 o
  -1   6   1     2467.90     2641.75    140.14 o
   0   6   1        9.09      -20.00     33.55 o
   1   6   1     2588.51     2946.95    143.02 o
   2   6   1      924.72     1028.03     73.59 o
   3   6   1      230.18      336.71     48.70 o
   4   6   1       79.25      123.67     39.47 o
   5   6   1      212.31      189.43     43.11 o
   6   6   1      629.11      693.74     98.77 o
   7   6   1      353.74      345.51     90.82 o
   8   6   1      207.17      125.42     72.71 o
   9   6   1      634.05      667.14    122.12 o
  10   6   1      199.80      130.73    153.38 o
 -10   7   1      114.83      270.67    160.63 o
  -9   7   1      570.61      464.31    104.67 o
  -8   7   1     1046.49     1078.30    131.33 o
  -7   7   1      611.80      727.54    134.88 o
  -6   7   1      694.66      579.06     98.84 o
  -5   7   1      258.70      280.82     57.61 o
  -4   7   1     4733.64     4946.91    206.41 o
  -3   7   1     2025.85     2068.00    118.44 o
  -2   7   1     7682.19     8047.06    299.28 o
  -1   7   1     1710.88     1605.84    137.32 o
   0   7   1       70.07      125.96     48.86 o
   1   7   1     1552.20     1436.64    100.42 o
   2   7   1     7889.34     7661.37    271.42 o
   3   7   1     2047.19     2060.30    100.14 o
   4   7   1     4460.15     3938.88    249.26 o
   5   7   1      249.26      294.53     69.75 o
   6   7   1      694.73      809.54    107.93 o
   7   7   1      502.08      503.25     79.80 o
   8   7   1     1007.93     1148.36    138.30 o
   9   7   1      544.36      651.22    115.43 o
  10   7   1      113.63      169.13    148.97 o
 -10   8   1       35.08      -12.74    116.48 o
  -9   8   1      889.15      834.19    142.54 o
  -8   8   1       27.57       14.38     66.23 o
  -7   8   1       72.28       84.94     84.50 o
  -6   8   1      924.18      974.05    124.56 o
  -5   8   1     1493.65     1627.17    147.86 o
  -4   8   1      190.42      184.65     60.79 o
  -3   8   1      816.86      755.35     62.28 o
  -2   8   1     2096.63     1966.87    158.95 o
  -1   8   1      181.11      289.54     60.60 o
   0   8   1    12777.81    12640.90    591.02 o
   1   8   1      196.18      268.29     53.91 o
   2   8   1     1999.92     1913.02     98.02 o
   3   8   1      715.12      696.55     60.36 o
   4   8   1      229.73      376.19     61.41 o
   5   8   1     1398.12     1506.56    146.51 o
   6   8   1      791.49      904.26    122.64 o
   7   8   1       91.21      219.16     86.46 o
   8   8   1       13.46      -56.59     66.93 o
   9   8   1      790.85      939.41    157.46 o
  10   8   1       65.38      204.78    139.55 o
 -10   9   1       83.55      170.50    150.18 o
  -9   9   1      119.92       15.22    105.13 o
  -8   9   1      563.97      789.42    124.21 o
  -7   9   1     1291.72     1490.64    172.27 o
  -6   9   1       53.33        2.83     62.30 o
  -5   9   1     1522.33     1487.23    149.39 o
  -4   9   1     2059.75     2080.22    130.98 o
  -3   9   1      610.61      585.45     60.17 o
  -2   9   1     6907.87     7013.71    278.82 o
  -1   9   1      750.10      624.99     75.68 o
   0   9   1        5.03       12.17     36.12 o
   1   9   1      646.39      755.57     83.37 o
   2   9   1     6938.86     6733.26    274.68 o
   3   9   1      615.81      640.47     62.22 o
   4   9   1     1990.62     2066.30    133.28 o
   5   9   1     1536.40     1640.39    154.07 o
   6   9   1       57.43      137.38     66.99 o
   7   9   1     1233.48     1330.89    163.35 o
   8   9   1      522.87      585.62    181.32 o
   9   9   1      129.59      260.42    120.24 o
  10   9   1       55.35      191.30    148.13 o
  -9  10   1      221.68      202.90    136.75 o
  -8  10   1       16.31     -101.76    101.76 o
  -7  10   1       10.53       42.78     79.57 o
  -6  10   1     1990.04     2396.31    205.36 o
  -5  10   1     2457.95     2585.26    240.89 o
  -4  10   1      233.87      314.93     68.58 o
  -3  10   1     9265.22     9081.39    663.89 o
  -2  10   1     5330.36     5279.98    231.05 o
  -1  10   1     2363.27     2167.83    140.11 o
   0  10   1     1715.82     1720.63    125.70 o
   1  10   1     2357.62     2285.77    125.98 o
   2  10   1     5696.02     5548.49    233.92 o
   3  10   1     9501.69     9667.85    376.64 o
   4  10   1      226.11      288.12     64.61 o
   5  10   1     2462.37     2773.51    186.92 o
   6  10   1     1874.21     2354.45    200.05 o
   7  10   1        9.69      -24.94     81.56 o
   8  10   1       23.19       49.04     93.72 o
   9  10   1      172.85      185.19    139.78 o
  -9  11   1       31.07      -16.68    154.03 o
  -8  11   1      639.66      375.75    210.62 o
  -7  11   1     2923.87     2683.69    300.21 o
  -6  11   1      593.93      383.23    113.87 o
  -5  11   1      512.38      588.94    100.01 o
  -4  11   1      293.12      279.29     74.64 o
  -3  11   1     1255.31     1280.28    145.92 o
  -2  11   1     1724.41     1874.31    121.28 o
  -1  11   1     3979.55     4227.56    272.53 o
   0  11   1        1.04        0.61     38.83 o
   1  11   1     4070.40     3982.82    192.98 o
   2  11   1     1639.32     1806.59    124.42 o
   3  11   1     1294.84     1309.35    117.88 o
   4  11   1      424.62      348.05     82.46 o
   5  11   1      594.90      589.84    195.76 o
   6  11   1      557.62      833.13    166.74 o
   7  11   1     3057.29     3780.25    306.27 o
   8  11   1      690.90      501.30    130.02 o
   9  11   1       38.27       75.39    134.30 o
  -9  12   1      250.01      278.42    147.82 o
  -8  12   1      626.38      984.84    260.53 o
  -7  12   1     1180.42     1293.78    216.53 o
  -6  12   1     1910.66     2260.15    248.89 o
  -5  12   1     1085.56     1187.30    171.93 o
  -4  12   1      161.09      119.30    197.38 o
  -3  12   1     1757.30     2012.04    160.51 o
  -2  12   1     1304.50     1629.20    220.09 o
  -1  12   1     2225.67     2411.76    162.95 o
   0  12   1     5720.97     5904.28    293.58 o
   1  12   1     2042.19     2131.56    135.72 o
   2  12   1     1529.30     1581.42    120.48 o
   3  12   1     1932.80     1898.74    181.83 o
   4  12   1      117.38      149.67    109.66 o
   5  12   1     1179.35     1233.67    268.56 o
   6  12   1     1955.51     1795.44    227.66 o
   7  12   1     1129.34     1592.20    388.52 o
   8  12   1      686.58     1071.85    192.42 o
   9  12   1      284.46      401.12    161.40 o
  -8  13   1      840.33      877.06    244.59 o
  -7  13   1      362.44      120.72    127.10 o
  -6  13   1       64.86       92.64    114.68 o
  -5  13   1      271.38      226.30    135.64 o
  -4  13   1      517.44      292.57    125.38 o
  -3  13   1      316.76      361.40    112.45 o
  -2  13   1      910.92     1124.94    121.29 o
  -1  13   1     1893.50     2040.65    140.23 o
   0  13   1      133.77      227.37     63.16 o
   1  13   1     1991.76     2241.65    142.27 o
   2  13   1      912.49     1148.31    145.73 o
   3  13   1      323.12      300.46     83.29 o
   4  13   1      703.76      770.07    171.60 o
   5  13   1      402.07      274.84    143.26 o
   6  13   1       62.55       83.39    161.43 o
   7  13   1      409.98      370.40    146.71 o
   8  13   1      940.56      977.80    184.35 o
  -8  14   1      251.62      233.12    256.76 o
  -7  14   1      402.17      278.60    246.85 o
  -6  14   1     1213.54      941.90    250.14 o
  -5  14   1      143.44       32.57    158.15 o
  -4  14   1       75.53      149.93    110.84 o
  -3  14   1       90.44       65.88     79.10 o
  -2  14   1     1420.18     1442.71    173.24 o
  -1  14   1       33.21       23.08     69.78 o
   0  14   1     2666.21     2612.77    301.98 o
   1  14   1       13.53       38.58     69.06 o
   2  14   1     1311.86     1860.70    281.60 o
   3  14   1      195.14       95.28    103.54 o
   4  14   1       52.02       92.72    112.33 o
   5  14   1      131.55       20.06    165.93 o
   6  14   1     1157.52      817.48    215.82 o
   7  14   1      398.48      355.11    155.73 o
   8  14   1      253.47      517.92    163.48 o
  -7  15   1      217.66      196.89    177.67 o
  -6  15   1       34.47      151.54    151.36 o
  -5  15   1     1382.31     1505.46    279.53 o
  -4  15   1     1030.08     1018.59    225.55 o
  -3  15   1       83.51      -11.54    112.33 o
  -2  15   1     1173.74     1321.73    275.68 o
  -1  15   1      154.41       55.40     68.21 o
   0  15   1       83.08      135.69     61.95 o
   1  15   1      181.31      121.72    100.08 o
   2  15   1     1188.73     1023.59    152.30 o
   3  15   1       73.27       76.65    128.38 o
   4  15   1     1019.16     1216.57    243.25 o
   5  15   1     1244.66      948.31    251.74 o
   6  15   1       36.61      -62.83    131.66 o
   7  15   1      175.71      400.19    259.77 o
  -7  16   1       15.87     -171.53    171.53 o
  -6  16   1      423.58      -76.43    139.88 o
  -5  16   1      751.44      186.78    301.89 o
  -4  16   1      553.29      520.62    193.53 o
  -3  16   1      995.99     1100.17    234.20 o
  -2  16   1      282.66      461.16    103.37 o
  -1  16   1      244.66      278.21     91.19 o
   0  16   1      187.10      184.46     98.99 o
   1  16   1      268.90      294.08     99.06 o
   2  16   1      245.34      153.62     97.07 o
   3  16   1      924.53     1124.28    301.89 o
   4  16   1      548.86      494.43    171.85 o
   5  16   1      701.77      259.13    380.12 o
   6  16   1      353.27        4.22    264.78 o
   7  16   1       27.95      -41.78    249.74 o
  -6  17   1        2.94       12.90    175.78 o
  -5  17   1      819.43      199.11    366.08 o
  -4  17   1       75.67      -99.24    162.50 o
  -3  17   1      364.56      216.28    203.60 o
  -2  17   1      164.01      174.25    271.80 o
  -1  17   1     1900.61     2426.10    267.83 o
   0  17   1       63.36      118.15    109.92 o
   1  17   1     1833.37     2008.75    230.38 o
   2  17   1      252.11      203.83    148.44 o
   3  17   1      369.50      279.84    167.46 o
   4  17   1       30.55       42.14    164.79 o
   5  17   1      825.38      237.51    428.26 o
   6  17   1        6.10      -88.47    274.81 o
  -5  18   1      178.44     -108.75    148.10 o
  -4  18   1      292.62      119.90    177.28 o
  -3  18   1      372.16       -4.26    159.84 o
  -2  18   1      233.60      233.28    273.81 o
  -1  18   1      435.67      465.96    153.80 o
   0  18   1      477.48      432.84    168.50 o
   1  18   1      471.02      339.32    125.38 o
   2  18   1      235.63       65.84    196.58 o
   3  18   1      325.94      130.46    186.49 o
   4  18   1      300.27      235.20    295.87 o
   5  18   1      184.14     -125.22    208.62 o
  -4  19   1      535.69      738.20    244.78 o
  -3  19   1        6.56       33.63    167.24 o
  -2  19   1      556.33      718.03    240.01 o
  -1  19   1      512.29      373.18    203.45 o
   0  19   1       72.60        6.43    211.62 o
   1  19   1      543.43      671.98    322.95 o
   2  19   1      631.42      463.10    296.88 o
   3  19   1        8.47     -134.53    168.05 o
   4  19   1      513.73      212.23    187.21 o
  -2  20   1      593.25      842.84    321.95 o
  -1  20   1       15.06      198.59    244.72 o
   0  20   1      188.04      -98.33    188.07 o
   1  20   1       28.75      140.41    258.76 o
   2  20   1      561.00      688.65    445.31 o
   0   0   2     1378.94       -6.02      6.02 o
   1   0   2    40182.71    41527.63   1387.72 o
   2   0   2     8487.45     8529.86    302.70 o
   3   0   2     1996.60     2778.13    138.55 o
   4   0   2     1205.98     1475.71     86.53 o
   5   0   2       12.92      -25.59     26.28 o
   6   0   2     1659.15     1708.38    107.98 o
   7   0   2     4963.16     4763.72    230.55 o
   8   0   2      328.93      102.83    135.40 o
   9   0   2     3704.25     4248.61    609.80 o
  10   0   2       15.12      -39.09    198.56 o
  11   0   2      165.68     -149.26    149.26 o
 -11   1   2      446.14     -156.02    156.02 o
 -10   1   2      339.19      320.13    237.58 o
  -9   1   2      592.21      459.47    265.78 o
  -8   1   2      506.34      782.91    139.05 o
  -7   1   2     9065.91     9184.40    336.95 o
  -6   1   2       11.87       39.76     34.58 o
  -5   1   2     6020.12     6031.98    204.07 o
  -4   1   2       45.06       86.08     35.39 o
  -3   1   2      618.20      599.10     58.74 o
  -2   1   2     3806.81     4185.47    179.01 o
  -1   1   2   104809.85   108074.02   3624.80 o
   0   1   2        0.89       10.27     10.35 o
   1   1   2   104635.60   110100.99   4079.23 o
   2   1   2     3853.67     4208.17    149.85 o
   3   1   2      666.74      686.50     45.91 o
   4   1   2       44.83       26.93     23.68 o
   5   1   2     5913.90     5785.48    214.11 o
   6   1   2       11.11       82.49     37.09 o
   7   1   2     8965.16     8899.53    335.08 o
   8   1   2      518.13      705.87    114.94 o
   9   1   2      620.99      909.29    236.76 o
  10   1   2      318.86      361.31    230.46 o
  11   1   2      467.62      243.34    222.50 o
 -11   2   2      541.87      203.59    515.52 o
 -10   2   2      852.92      343.37    229.07 o
  -9   2   2     3011.31     2884.79    382.02 o
  -8   2   2     1734.86     2088.49    174.11 o
  -7   2   2     1344.47     1477.63    110.69 o
  -6   2   2      199.70      150.00     42.41 o
  -5   2   2     9915.70    10086.60    381.88 o
  -4   2   2      209.00      193.28     50.17 o
  -3   2   2    37876.32    37972.37   1312.81 o
  -2   2   2    57061.56    60187.83   2262.76 o
  -1   2   2    22201.97    25088.57    831.43 o
   0   2   2      695.16      581.33     42.46 o
   1   2   2    22067.99    24200.12    830.16 o
   2   2   2    57061.60    60025.97   2012.88 o
   3   2   2    39424.47    39498.80   1195.88 o
   4   2   2      195.93      238.92     34.20 o
   5   2   2     9979.19     9960.64    296.61 o
   6   2   2      224.41      238.85     46.76 o
   7   2   2     1082.67     1265.26    136.22 o
   8   2   2     1649.77     1791.31    183.85 o
   9   2   2     3001.94     2998.10    396.29 o
  10   2   2      824.62      419.02    538.59 o
  11   2   2      581.02      147.92    233.58 o
 -11   3   2      703.94      564.10    860.54 o
 -10   3   2       69.11       24.67    193.93 o
  -9   3   2       83.23       77.27     92.43 o
  -8   3   2      498.45      492.83     87.84 o
  -7   3   2     6457.84     6295.16    288.45 o
  -6   3   2     1603.10     1686.91     97.03 o
  -5   3   2    24467.81    24203.56    846.55 o
  -4   3   2     4155.01     4045.54    172.88 o
  -3   3   2     2112.00     2372.23    126.86 o
  -2   3   2      217.58      301.51     41.10 o
  -1   3   2    63190.04    71487.32   2401.87 o
   0   3   2        6.90       46.28     24.69 o
   1   3   2    65228.73    72709.66   2689.00 o
   2   3   2      233.86      327.98     36.81 o
   3   3   2     2184.54     2393.81    110.66 o
   4   3   2     4214.54     4163.40    159.81 o
   5   3   2    24390.26    23835.84    707.33 o
   6   3   2     1585.37     1654.26     93.49 o
   7   3   2     6764.00     6486.98    291.46 o
   8   3   2      472.28      613.76    103.48 o
   9   3   2      106.65      109.29    100.23 o
  10   3   2       75.14      129.47    207.21 o
  11   3   2      811.02      511.59    647.91 o
 -11   4   2      104.74       44.05    228.86 o
 -10   4   2      537.07       62.32    200.59 o
  -9   4   2     1675.40     1958.03    239.77 o
  -8   4   2     1280.01     1276.82    130.79 o
  -7   4   2     1245.11     1111.71    117.49 o
  -6   4   2      823.59      811.18     95.03 o
  -5   4   2     2606.21     2328.17    145.44 o
  -4   4   2      982.76      914.08     83.65 o
  -3   4   2    24114.81    22764.88    894.40 o
  -2   4   2      772.19      757.09     65.12 o
  -1   4   2     1074.63     1145.70     69.17 o
   0   4   2     1043.60     1013.05     89.34 o
   1   4   2      831.97     1061.17     61.78 o
   2   4   2      779.98      753.08     55.45 o
   3   4   2    24815.24    23050.85    796.40 o
   4   4   2      919.73     1019.83     73.40 o
   5   4   2     2364.98     2279.59    122.79 o
   6   4   2      818.71      707.03     73.81 o
   7   4   2     1368.65     1487.72    128.18 o
   8   4   2     1280.37     1213.91    129.18 o
   9   4   2     1570.03     1802.28    193.42 o
  10   4   2      521.67      105.74    371.09 o
  11   4   2       91.09       41.72    245.52 o
 -11   5   2     1184.13      298.86    924.73 o
 -10   5   2      410.15      162.46    192.25 o
  -9   5   2     1210.46     1463.41    151.21 o
  -8   5   2      556.35      684.58     98.29 o
  -7   5   2      972.35     1095.75    116.42 o
  -6   5   2      529.69      482.53     99.57 o
  -5   5   2    10153.48     8996.65    361.28 o
  -4   5   2     2682.00     2398.91    178.06 o
  -3   5   2     1130.36     1238.38     89.73 o
  -2   5   2     9191.33     8942.37    322.54 o
  -1   5   2    17934.51    18687.06    696.28 o
   0   5   2      846.76      817.38     98.10 o
   1   5   2    17048.15    17501.83    625.33 o
   2   5   2     9045.83     8822.43    326.02 o
   3   5   2     1082.54     1176.05     76.31 o
   4   5   2     2666.24     2804.94    132.07 o
   5   5   2     9988.45     9398.33    358.29 o
   6   5   2      541.56      528.19     72.16 o
   7   5   2     1316.23     1530.30    134.30 o
   8   5   2      497.02      491.94    113.58 o
   9   5   2     1144.43     1441.30    176.28 o
  10   5   2      436.47      268.77    254.75 o
  11   5   2     1305.36      829.65    904.67 o
 -10   6   2      197.72      276.83    170.45 o
  -9   6   2     1789.27     1926.33    179.56 o
  -8   6   2      337.49      421.44     88.90 o
  -7   6   2     3805.43     3819.05    281.53 o
  -6   6   2      900.93      755.40    163.78 o
  -5   6   2      507.32      471.01     65.30 o
  -4   6   2       61.55       -9.12     33.41 o
  -3   6   2     3269.44     2839.38    177.32 o
  -2   6   2      596.62      594.31     92.93 o
  -1   6   2     4011.99     3889.34    180.61 o
   0   6   2     2040.58     2212.57    138.89 o
   1   6   2     3883.53     3844.28    162.91 o
   2   6   2      570.21      627.99     58.65 o
   3   6   2     4355.14     4297.99    169.34 o
   4   6   2       83.49      130.35     39.20 o
   5   6   2      508.30      550.09     94.81 o
   6   6   2      847.00      920.29    113.31 o
   7   6   2     3858.53     3624.60    188.84 o
   8   6   2      360.42      329.66     82.41 o
   9   6   2     1827.58     1844.43    175.31 o
  10   6   2      190.93       71.16    202.58 o
 -10   7   2      407.08      554.98    182.15 o
  -9   7   2      422.22      438.35    129.48 o
  -8   7   2      368.98      365.49    100.14 o
  -7   7   2      864.01      986.80    152.71 o
  -6   7   2      202.12      199.02     95.09 o
  -5   7   2     5896.94     5395.83    244.21 o
  -4   7   2     1060.66     1325.67    108.50 o
  -3   7   2     3104.86     3468.13    187.64 o
  -2   7   2     2240.28     2164.78    111.68 o
  -1   7   2     1452.98     1377.21    109.17 o
   0   7   2      296.29      246.79     56.90 o
   1   7   2     1533.94     1377.94     97.07 o
   2   7   2     2147.13     2261.04    117.58 o
   3   7   2     3086.73     3181.34    136.08 o
   4   7   2     1069.36     1179.47     93.11 o
   5   7   2     5690.97     5466.98    284.30 o
   6   7   2      237.21      202.55     66.08 o
   7   7   2      965.51      961.25    119.97 o
   8   7   2      375.90      349.07     92.33 o
   9   7   2      386.99      596.58    112.93 o
  10   7   2      399.39      356.52    161.45 o
 -10   8   2       53.13       38.73    151.39 o
  -9   8   2      807.66      888.85    148.63 o
  -8   8   2      225.21      272.40     85.84 o
  -7   8   2      759.36      540.23    143.11 o
  -6   8   2     1459.64     1439.91    171.01 o
  -5   8   2     2530.44     2521.92    177.10 o
  -4   8   2      998.95      999.41     95.03 o
  -3   8   2    23724.63    21896.51    881.33 o
  -2   8   2     1559.39     1623.32    158.37 o
  -1   8   2     2884.40     2903.58    282.97 o
   0   8   2      606.92      810.77     93.84 o
   1   8   2     2690.58     2630.64    149.35 o
   2   8   2     1520.40     1584.93    105.14 o
   3   8   2    23872.60    22296.20    712.29 o
   4   8   2     1021.74     1044.11     91.49 o
   5   8   2     2368.77     2765.90    184.16 o
   6   8   2     1447.42     1792.55    155.51 o
   7   8   2      784.07      820.17     99.55 o
   8   8   2      213.53      474.27     97.71 o
   9   8   2      942.90     1281.88    162.03 o
  10   8   2       66.11       11.85    163.46 o
 -10   9   2      395.76      425.13    167.73 o
  -9   9   2      510.27      558.80    130.97 o
  -8   9   2      468.74      783.76    169.67 o
  -7   9   2     2279.59     2312.49    315.75 o
  -6   9   2       72.64      164.14     69.95 o
  -5   9   2     8895.89     8841.93    425.08 o
  -4   9   2     4848.57     4834.87    228.95 o
  -3   9   2     1542.20     1477.00    110.35 o
  -2   9   2     1414.62     1368.25    140.42 o
  -1   9   2     9414.43     9070.81    427.11 o
   0   9   2       60.74       69.60     46.56 o
   1   9   2     8878.96     8189.81    370.33 o
   2   9   2     1471.66     1372.89     99.68 o
   3   9   2     1645.58     1589.77     93.30 o
   4   9   2     4888.64     5178.41    228.55 o
   5   9   2     8680.29     8871.23    423.53 o
   6   9   2       91.77       72.49     57.55 o
   7   9   2     2195.91     2219.56    209.96 o
   8   9   2      450.90      568.97    128.24 o
   9   9   2      535.86      481.99    144.89 o
  10   9   2      383.18      518.52    169.64 o
  -9  10   2     1118.02     1514.03    234.52 o
  -8  10   2       52.18       29.61    124.06 o
  -7  10   2     1582.39     2076.78    235.11 o
  -6  10   2      932.11      949.47    147.66 o
  -5  10   2     1413.65     1659.84    150.86 o
  -4  10   2     1193.13     1361.61    117.60 o
  -3  10   2    19344.71    19143.50    777.76 o
  -2  10   2      241.52      242.98     67.42 o
  -1  10   2      464.42      583.77     85.73 o
   0  10   2      210.15      230.37     66.67 o
   1  10   2      320.81      339.12     56.91 o
   2  10   2      226.29      225.37     48.85 o
   3  10   2    19161.21    19012.10    697.27 o
   4  10   2     1303.34     1303.61    134.22 o
   5  10   2     1246.71     1745.48    154.41 o
   6  10   2      916.53      928.05    222.36 o
   7  10   2     1607.24     2035.02    238.33 o
   8  10   2       52.58      -90.67     90.67 o
   9  10   2      992.04      982.09    182.77 o
  -9  11   2       99.61       85.75    138.35 o
  -8  11   2      209.31      -35.05    128.09 o
  -7  11   2     1568.77     1594.24    229.48 o
  -6  11   2       34.37      -44.89     70.08 o
  -5  11   2     3208.63     3103.14    220.79 o
  -4  11   2      782.51      758.56     90.53 o
  -3  11   2     1143.74     1341.48    123.82 o
  -2  11   2      236.95      238.89     56.07 o
  -1  11   2    11255.63    10805.83    452.95 o
   0  11   2       18.18       46.06     41.24 o
   1  11   2    10648.16    10016.89    401.19 o
   2  11   2      226.62      109.27     65.11 o
   3  11   2     1262.68     1220.14    116.54 o
   4  11   2      802.65      791.61    142.16 o
   5  11   2     3471.63     3673.94    292.92 o
   6  11   2       52.60       91.48     99.10 o
   7  11   2     1442.43     1503.11    218.29 o
   8  11   2      212.64      113.31    103.52 o
   9  11   2      132.12      175.29    140.67 o
  -9  12   2      662.61      637.18    181.33 o
  -8  12   2       63.38      -39.91    148.19 o
  -7  12   2     2361.72     2474.29    286.81 o
  -6  12   2      211.79       82.61     91.48 o
  -5  12   2      315.82      319.45    102.85 o
  -4  12   2      239.30      272.47     82.23 o
  -3  12   2      810.34     1073.79    115.73 o
  -2  12   2      281.49      205.18     58.39 o
  -1  12   2      495.44      492.20     75.44 o
   0  12   2     1850.41     1631.46    182.30 o
   1  12   2      530.46      556.03     74.66 o
   2  12   2      314.03      381.33     64.89 o
   3  12   2      549.38      778.17    129.04 o
   4  12   2      188.53      170.95     85.00 o
   5  12   2      239.49      242.11     90.16 o
   6  12   2      181.97      228.48    114.30 o
   7  12   2     2332.34     2543.24    283.66 o
   8  12   2       70.70       61.29    118.62 o
   9  12   2      665.09      514.39    244.65 o
  -8  13   2       50.56      121.19    168.75 o
  -7  13   2      806.16      445.27    180.13 o
  -6  13   2      100.49       40.34    107.97 o
  -5  13   2      297.64      142.15    126.47 o
  -4  13   2      314.78      453.77    133.85 o
  -3  13   2      347.10      329.18     96.58 o
  -2  13   2      578.34      542.34     91.76 o
  -1  13   2     1071.17     1279.28    119.30 o
   0  13   2      784.64      701.42     95.21 o
   1  13   2     1279.57     1718.93    147.78 o
   2  13   2      638.19      731.54    117.81 o
   3  13   2      299.20      468.58    100.03 o
   4  13   2      305.27      312.61    126.02 o
   5  13   2      349.43      647.51    132.46 o
   6  13   2      108.48      373.05    128.38 o
   7  13   2      775.40      474.36    159.98 o
   8  13   2       31.82      -31.20    105.44 o
  -8  14   2        5.66      -22.84    154.73 o
  -7  14   2      140.94      139.48    137.07 o
  -6  14   2       17.69       60.18    170.05 o
  -5  14   2      636.33      697.45    209.41 o
  -4  14   2      572.37      653.48    171.07 o
  -3  14   2     1206.68     1179.01    158.66 o
  -2  14   2      767.04      828.32    126.81 o
  -1  14   2     1466.99     1648.48    133.01 o
   0  14   2      804.33      795.32    106.36 o
   1  14   2     1295.56     1441.81    178.35 o
   2  14   2      705.17      716.70    129.97 o
   3  14   2     1299.91     1366.37    220.74 o
   4  14   2      546.59      511.61    156.34 o
   5  14   2      682.35      647.34    203.53 o
   6  14   2       29.51       61.73    113.30 o
   7  14   2      135.98       48.28    120.55 o
   8  14   2        6.29      -20.10    119.09 o
  -7  15   2      517.47      -99.78    610.80 o
  -6  15   2      200.83      107.61    151.27 o
  -5  15   2      808.03      971.03    243.77 o
  -4  15   2       86.99      -78.55    129.78 o
  -3  15   2        6.19      -81.93     81.93 o
  -2  15   2      369.83      421.50    152.65 o
  -1  15   2     1404.49     1498.56    174.43 o
   0  15   2      425.53      528.54    124.21 o
   1  15   2     1314.09     1524.74    178.30 o
   2  15   2      351.98      240.35    111.02 o
   3  15   2        3.91       73.62    101.39 o
   4  15   2       89.07      147.93    166.49 o
   5  15   2      879.48     1105.39    322.95 o
   6  15   2      200.43     -127.38    127.38 o
   7  15   2      546.77      202.32    511.51 o
  -7  16   2      175.95     -156.49    176.23 o
  -6  16   2       66.56       38.47    156.46 o
  -5  16   2      260.12      187.11    175.38 o
  -4  16   2      270.29      149.29    143.61 o
  -3  16   2     1986.15     2351.91    712.10 o
  -2  16   2      191.65      221.74     84.23 o
  -1  16   2      401.78      623.12    124.13 o
   0  16   2      138.64      152.26    107.13 o
   1  16   2      391.59      391.77    109.03 o
   2  16   2      210.51      143.82     91.95 o
   3  16   2     1980.66     2347.25    324.90 o
   4  16   2      293.90       98.53    168.50 o
   5  16   2      265.54      130.05    437.29 o
   6  16   2       90.84       -2.35    202.60 o
   7  16   2      185.70      126.71    178.85 o
  -6  17   2       98.54       26.56    277.82 o
  -5  17   2      231.41       23.75    229.68 o
  -4  17   2        7.78      -12.54    156.15 o
  -3  17   2       37.13     -168.50    168.50 o
  -2  17   2       61.54       31.71    131.82 o
  -1  17   2      621.60      742.61    203.88 o
   0  17   2        8.46       98.13    108.17 o
   1  17   2      676.06      755.93    148.98 o
   2  17   2       65.42       59.23    142.42 o
   3  17   2       53.53     -109.20    130.19 o
   4  17   2        8.12     -122.87    143.08 o
   5  17   2      256.20      126.94    257.76 o
   6  17   2       95.72       57.30    172.33 o
  -5  18   2      111.95      268.04    204.60 o
  -4  18   2       68.51       35.73    155.17 o
  -3  18   2      138.86       97.25    327.97 o
  -2  18   2       17.49      -61.67    142.09 o
  -1  18   2      217.87      623.02    147.44 o
   0  18   2       42.21      166.28    244.72 o
   1  18   2      220.37      248.64    181.53 o
   2  18   2       15.43      -80.65    144.96 o
   3  18   2      105.89      182.89    201.04 o
   4  18   2       50.74      121.65    160.47 o
   5  18   2       90.97      -56.85    256.76 o
  -4  19   2      129.75      222.36    209.62 o
  -3  19   2      374.97      629.06    243.62 o
  -2  19   2        1.26      166.21    221.65 o
  -1  19   2       53.32      -65.70    256.76 o
   0  19   2        1.22      -33.34    139.59 o
   1  19   2       25.49      102.30    256.76 o
   2  19   2        3.62     -128.43    161.36 o
   3  19   2      352.52      208.86    200.20 o
   4  19   2      126.86      294.82    197.74 o
  -2  20   2       42.76       37.68    192.21 o
  -1  20   2      356.68      194.57    280.83 o
   0  20   2       44.32      397.12    222.57 o
   1  20   2      362.49      527.56    298.88 o
   2  20   2       38.69      104.52    357.05 o
   1   0   3     1439.08     1120.84     49.11 o
   2   0   3      224.48      320.38     33.75 o
   3   0   3     1078.79     1091.27     70.80 o
   4   0   3     1493.27     1544.04     92.55 o
   5   0   3      551.61      700.65     57.53 o
   6   0   3      942.74     1049.24     87.59 o
   7   0   3     4490.22     4274.27    191.03 o
   8   0   3      154.77      181.02    146.68 o
   9   0   3     1801.67     1200.29    254.18 o
  10   0   3       24.83       48.54    204.87 o
  11   0   3      136.20       40.61    172.97 o
 -11   1   3      337.32      105.34    166.11 o
 -10   1   3       60.66      242.70    232.29 o
  -9   1   3      489.23      482.80    190.12 o
  -8   1   3      612.23      621.04    130.25 o
  -7   1   3     2331.90     2377.70    134.50 o
  -6   1   3      771.66      663.96     64.62 o
  -5   1   3     4711.10     4707.88    165.63 o
  -4   1   3     1880.43     1686.14    108.04 o
  -3   1   3     2015.71     2007.18    119.91 o
  -2   1   3     7756.54     8316.31    368.86 o
  -1   1   3     7126.52     6991.96    326.39 o
   0   1   3     2755.65     2794.10    110.02 o
   1   1   3     7171.74     6631.90    214.94 o
   2   1   3     7304.97     7803.39    220.16 o
   3   1   3     2143.37     1902.97     86.97 o
   4   1   3     1837.27     1715.87     74.07 o
   5   1   3     4476.07     4278.36    177.33 o
   6   1   3      847.75      890.62     74.45 o
   7   1   3     2535.49     2592.39    168.77 o
   8   1   3      501.08      750.73    111.41 o
   9   1   3      477.58      362.06    193.58 o
  10   1   3       80.53      144.00    222.03 o
  11   1   3      255.15      128.52    248.73 o
 -11   2   3      603.85      285.68    211.05 o
 -10   2   3      264.14      187.79    224.66 o
  -9   2   3     1504.52     1924.07    314.85 o
  -8   2   3     1165.01     1102.89    152.58 o
  -7   2   3     7865.90     7363.44    332.17 o
  -6   2   3      910.29      972.19     75.96 o
  -5   2   3     2048.74     1963.37    138.77 o
  -4   2   3     1407.26     1784.06    112.53 o
  -3   2   3    21503.44    21762.19    838.75 o
  -2   2   3    42197.15    43582.02   1640.49 o
  -1   2   3     1418.79     1112.91     53.75 o
   0   2   3        2.28       42.36     13.53 o
   1   2   3     1223.91     1087.94     61.34 o
   2   2   3    41670.82    43084.39   1646.87 o
   3   2   3    21021.37    21499.35    625.58 o
   4   2   3     1360.21     1443.37     72.44 o
   5   2   3     2247.96     2178.27     90.93 o
   6   2   3      967.09     1116.00     85.80 o
   7   2   3     7844.92     7505.67    365.56 o
   8   2   3     1147.22     1261.53    145.66 o
   9   2   3     1532.10     1800.25    603.78 o
  10   2   3      236.79      238.91    212.16 o
  11   2   3      640.46      443.40    239.47 o
 -11   3   3      856.74      245.71    332.98 o
 -10   3   3      203.30      -58.93    182.50 o
  -9   3   3      279.33      351.65    114.69 o
  -8   3   3      264.42      419.44     76.99 o
  -7   3   3     1233.65     1167.14    112.62 o
  -6   3   3      778.53      896.29     84.93 o
  -5   3   3    13717.52    13402.23    484.64 o
  -4   3   3     3469.08     3556.19    166.06 o
  -3   3   3     2047.22     1931.35    121.23 o
  -2   3   3     4712.97     4894.58    217.73 o
  -1   3   3    27982.30    28666.46    970.42 o
   0   3   3        7.24       49.09     24.62 o
   1   3   3    27578.33    28804.71    968.52 o
   2   3   3     4489.73     5029.82    201.90 o
   3   3   3     2315.27     2523.20    108.08 o
   4   3   3     3281.86     3195.64    119.51 o
   5   3   3    13493.83    12873.50    377.24 o
   6   3   3      877.40      869.20    106.14 o
   7   3   3     1224.73     1013.42    125.57 o
   8   3   3      252.70      289.09     89.28 o
   9   3   3      285.70      404.27    120.88 o
  10   3   3      194.67       15.52    195.18 o
  11   3   3      749.42      298.88    394.16 o
 -11   4   3      514.00      494.60    461.36 o
 -10   4   3      789.96      444.57    594.75 o
  -9   4   3      179.02      167.21    102.05 o
  -8   4   3      140.45      147.91     66.46 o
  -7   4   3     1431.50     1585.89    146.31 o
  -6   4   3      666.82      695.56     88.28 o
  -5   4   3     3614.53     3352.20    187.90 o
  -4   4   3      887.78      962.74     88.53 o
  -3   4   3     9915.71    10822.81    570.95 o
  -2   4   3     4052.10     4200.26    198.01 o
  -1   4   3    17742.08    19094.03    749.54 o
   0   4   3     8140.81     8969.97    408.79 o
   1   4   3    18322.51    20200.32    676.56 o
   2   4   3     4246.85     4501.55    174.15 o
   3   4   3     9306.88     9576.60    366.85 o
   4   4   3      944.91      845.73     65.32 o
   5   4   3     3552.22     3432.18    136.63 o
   6   4   3      570.62      626.75     73.86 o
   7   4   3     1368.79     1510.64    135.29 o
   8   4   3      141.32      124.64     75.88 o
   9   4   3      153.33      215.17     92.45 o
  10   4   3      864.00      263.85    403.19 o
  11   4   3      569.91      439.58    280.50 o
 -11   5   3      159.08      157.58    246.61 o
 -10   5   3      468.24      -34.10    204.60 o
  -9   5   3      265.43      342.99    118.75 o
  -8   5   3      580.57      651.42    100.21 o
  -7   5   3      511.43      523.90    184.95 o
  -6   5   3      342.95      314.67     67.95 o
  -5   5   3      172.08      240.96     51.26 o
  -4   5   3     3313.12     3477.93    183.17 o
  -3   5   3      645.06      704.31     71.68 o
  -2   5   3     4989.08     5117.53    193.48 o
  -1   5   3      543.14      586.89     61.71 o
   0   5   3      495.03      459.99     72.19 o
   1   5   3      481.21      540.53     67.69 o
   2   5   3     4624.79     4561.25    192.02 o
   3   5   3      573.44      724.88     59.60 o
   4   5   3     3270.74     3414.11    155.83 o
   5   5   3      115.14      156.15     56.17 o
   6   5   3      431.27      455.55     63.11 o
   7   5   3      574.28      550.60     89.17 o
   8   5   3      617.78      608.69     98.94 o
   9   5   3      249.77      184.79     98.83 o
  10   5   3      400.57      101.66    208.60 o
  11   5   3      144.33      -38.35    240.84 o
 -10   6   3      237.01      175.21    166.93 o
  -9   6   3       71.06      237.52     90.55 o
  -8   6   3      222.55      199.35     73.66 o
  -7   6   3      420.56      438.63    109.34 o
  -6   6   3      430.06      336.16     98.15 o
  -5   6   3      594.95      588.50     78.76 o
  -4   6   3      437.44      491.29     69.22 o
  -3   6   3     2877.29     3106.93    184.72 o
  -2   6   3     3752.80     3958.34    220.99 o
  -1   6   3      124.16       77.64     39.68 o
   0   6   3      119.43       95.86     41.97 o
   1   6   3       78.87       87.55     31.83 o
   2   6   3     3646.34     4148.33    204.41 o
   3   6   3     2940.08     3034.02    141.88 o
   4   6   3      354.87      350.79     49.20 o
   5   6   3      463.36      355.53     70.87 o
   6   6   3      306.02      290.00     72.04 o
   7   6   3      459.83      380.55     96.67 o
   8   6   3      200.49       92.69     71.65 o
   9   6   3       36.30       78.07    101.91 o
  10   6   3      266.65      554.51    176.36 o
 -10   7   3      162.69      301.63    152.97 o
  -9   7   3     1292.34     1322.28    179.29 o
  -8   7   3      684.67      654.68    114.66 o
  -7   7   3      424.32      350.61     99.75 o
  -6   7   3      455.01      479.38     99.09 o
  -5   7   3     2403.75     2352.78    138.58 o
  -4   7   3     6157.36     5756.13    353.76 o
  -3   7   3     2579.99     2609.35    151.17 o
  -2   7   3    12326.00    12760.43    514.09 o
  -1   7   3      197.53      224.96     54.33 o
   0   7   3     5146.47     5127.19    269.43 o
   1   7   3      286.38      393.93     54.72 o
   2   7   3    12625.76    12568.38    461.74 o
   3   7   3     2356.42     2541.07    131.13 o
   4   7   3     6212.71     6527.84    258.62 o
   5   7   3     2337.72     2195.66    158.85 o
   6   7   3      465.46      460.05     87.07 o
   7   7   3      486.11      276.95     64.64 o
   8   7   3      739.30      729.18    112.56 o
   9   7   3     1256.58     1480.53    176.34 o
  10   7   3      206.74      374.30    142.96 o
 -10   8   3      280.29      511.56    200.37 o
  -9   8   3       68.44      100.45     96.04 o
  -8   8   3      971.84      679.78    196.26 o
  -7   8   3       29.57       -2.06     68.81 o
  -6   8   3     1033.61     1147.25    133.15 o
  -5   8   3     1614.27     1514.42    118.05 o
  -4   8   3     3067.35     2981.18    159.02 o
  -3   8   3      166.80      139.86     63.84 o
  -2   8   3     5163.87     5125.95    245.84 o
  -1   8   3      961.36      954.20    102.93 o
   0   8   3        9.80       80.68     48.19 o
   1   8   3      817.05      726.98     78.81 o
   2   8   3     5210.49     5585.53    228.07 o
   3   8   3      279.61      305.98     45.34 o
   4   8   3     3214.15     2985.89    153.39 o
   5   8   3     1681.29     1888.90    149.06 o
   6   8   3     1076.10     1068.85    122.06 o
   7   8   3       18.08       26.93     58.93 o
   8   8   3      948.69     1145.77    139.29 o
   9   8   3       32.17      119.17    114.30 o
  10   8   3      273.48      231.20    170.08 o
 -10   9   3       28.23      -15.69    125.16 o
  -9   9   3      362.09      330.75    130.31 o
  -8   9   3      321.66      381.28    145.59 o
  -7   9   3     1507.16     2125.57    281.01 o
  -6   9   3      752.05      889.81    124.64 o
  -5   9   3       74.92       83.53     55.75 o
  -4   9   3     6196.59     5906.99    268.77 o
  -3   9   3     2434.05     2416.08    130.25 o
  -2   9   3    10040.56    10025.08    430.15 o
  -1   9   3      585.86      637.32     89.69 o
   0   9   3     1952.59     2005.34    147.46 o
   1   9   3      783.55      768.49     82.76 o
   2   9   3    10346.41    10322.49    391.92 o
   3   9   3     2488.41     2447.33    118.12 o
   4   9   3     6298.92     6448.19    267.35 o
   5   9   3      101.73      260.65     66.93 o
   6   9   3      678.13      872.25    115.59 o
   7   9   3     1515.95     1511.28    141.42 o
   8   9   3      353.50      489.62    110.44 o
   9   9   3      371.13      613.38    152.34 o
  10   9   3       50.16      -73.07    130.49 o
  -9  10   3      931.77     1199.42    196.25 o
  -8  10   3       18.40      204.49    132.94 o
  -7  10   3      568.64      334.58    131.53 o
  -6  10   3      375.45      418.32     99.68 o
  -5  10   3     2419.33     2640.79    189.23 o
  -4  10   3     2609.04     2625.39    161.55 o
  -3  10   3     3942.38     4436.51    230.93 o
  -2  10   3      259.06      341.10     60.80 o
  -1  10   3     5453.96     6095.83    326.64 o
   0  10   3      237.43      241.39     66.72 o
   1  10   3     5773.59     6040.14    285.46 o
   2  10   3      307.30      355.88     56.71 o
   3  10   3     4173.43     4186.30    247.12 o
   4  10   3     2809.80     3073.99    192.52 o
   5  10   3     2321.72     2458.16    183.13 o
   6  10   3      349.54      217.53    117.94 o
   7  10   3      648.85      534.77    112.05 o
   8  10   3       25.16       -5.27     83.96 o
   9  10   3      969.25      834.76    181.26 o
  -9  11   3      581.36      795.40    185.89 o
  -8  11   3      863.87      874.76    223.27 o
  -7  11   3     2369.43     3344.75    369.22 o
  -6  11   3       59.35      113.98     79.77 o
  -5  11   3       40.20      -41.71     73.25 o
  -4  11   3      942.13      956.33    125.95 o
  -3  11   3     1216.80     1304.28    131.94 o
  -2  11   3      622.96      514.25     80.56 o
  -1  11   3     5174.89     5321.24    302.01 o
   0  11   3        9.15       63.16     52.08 o
   1  11   3     5193.54     5277.03    261.92 o
   2  11   3      679.88      707.82     79.83 o
   3  11   3     1273.63     1513.66    136.52 o
   4  11   3      764.63      858.41    135.20 o
   5  11   3       24.76      128.07     76.63 o
   6  11   3       61.23        6.19     75.18 o
   7  11   3     2285.08     2581.81    287.60 o
   8  11   3      860.90      919.60    154.55 o
   9  11   3      601.98      734.02    174.53 o
  -9  12   3     1068.54     1243.63    207.19 o
  -8  12   3      210.14      697.02    230.97 o
  -7  12   3      902.59     1403.60    473.40 o
  -6  12   3     1552.95     1782.77    226.64 o
  -5  12   3      267.75      195.24     82.23 o
  -4  12   3      292.42      360.58     86.73 o
  -3  12   3     2022.60     2106.17    164.34 o
  -2  12   3      243.51      324.26     64.82 o
  -1  12   3     5349.45     5454.21    249.41 o
   0  12   3     2020.42     1954.43    180.67 o
   1  12   3     5429.00     5550.64    246.59 o
   2  12   3      203.04      428.74     76.44 o
   3  12   3     1960.14     2827.12    201.03 o
   4  12   3      373.47      403.21    106.47 o
   5  12   3      176.92      294.49    100.73 o
   6  12   3     1455.81     1677.24    217.86 o
   7  12   3      946.63     1328.70    209.49 o
   8  12   3      197.53      254.46    137.72 o
   9  12   3     1069.56      747.16    188.54 o
  -8  13   3      432.13      529.15    209.60 o
  -7  13   3     1012.68     1102.47    305.90 o
  -6  13   3      121.19      151.65    112.68 o
  -5  13   3      329.73      553.21    166.22 o
  -4  13   3      839.15      967.63    183.63 o
  -3  13   3      130.03      133.63     61.79 o
  -2  13   3      194.30      178.97     89.17 o
  -1  13   3     4480.62     5036.72    326.18 o
   0  13   3      194.83      142.17     61.47 o
   1  13   3     4389.34     4638.06    335.56 o
   2  13   3      287.61      315.75     88.59 o
   3  13   3      135.66      240.19    103.03 o
   4  13   3      695.04      811.77    238.70 o
   5  13   3      387.97      479.83    127.36 o
   6  13   3      114.83       53.66    106.49 o
   7  13   3      979.84      954.68    196.29 o
   8  13   3      387.84      249.46    132.60 o
  -8  14   3      290.25      190.52    182.38 o
  -7  14   3      226.19      326.96    268.79 o
  -6  14   3     1146.98      850.07    245.37 o
  -5  14   3      115.76      121.64    168.50 o
  -4  14   3      445.08      488.62    152.08 o
  -3  14   3      437.98      655.33    121.73 o
  -2  14   3     2319.31     2205.86    208.05 o
  -1  14   3        1.53       49.93     50.35 o
   0  14   3     4035.51     4406.79    247.54 o
   1  14   3        7.20       58.25     54.15 o
   2  14   3     2328.74     2336.55    212.64 o
   3  14   3      542.68      496.35    164.49 o
   4  14   3      471.22      468.38    143.26 o
   5  14   3      178.87       11.01    302.89 o
   6  14   3     1054.00      655.03    193.12 o
   7  14   3      197.53      118.97    127.95 o
   8  14   3      295.40      298.51    141.84 o
  -7  15   3      111.55       74.22    214.63 o
  -6  15   3        4.80       39.93    216.64 o
  -5  15   3      681.74      675.04    320.95 o
  -4  15   3      679.80      494.18    309.91 o
  -3  15   3     1009.59      727.59    176.07 o
  -2  15   3       63.63      -27.95     72.36 o
  -1  15   3      360.78      391.73     96.10 o
   0  15   3        0.52       -9.58     58.43 o
   1  15   3      320.96      548.77    103.97 o
   2  15   3      153.01      106.63    104.89 o
   3  15   3     1071.42      770.70    181.57 o
   4  15   3      695.73      394.71    166.76 o
   5  15   3      674.29      401.65    189.81 o
   6  15   3        7.51     -125.37    125.37 o
   7  15   3      156.67      139.31    143.87 o
  -7  16   3       18.16     -186.55    208.62 o
  -6  16   3      218.19        9.61    152.26 o
  -5  16   3      495.28      298.27    177.89 o
  -4  16   3      443.97      156.16    147.21 o
  -3  16   3     1104.29     1254.57    257.76 o
  -2  16   3      176.02      147.71    162.81 o
  -1  16   3      177.67      157.13     98.66 o
   0  16   3       18.02      168.30     70.07 o
   1  16   3      146.45      165.13     92.25 o
   2  16   3      229.47      178.69    132.34 o
   3  16   3     1153.47      860.90    221.00 o
   4  16   3      417.22      459.06    177.06 o
   5  16   3      433.83      242.31    208.62 o
   6  16   3      274.98       47.33    279.83 o
   7  16   3       12.04      144.69    201.35 o
  -6  17   3      122.18      -78.37    230.68 o
  -5  17   3      426.51      156.17    356.05 o
  -4  17   3      115.92       34.21    221.65 o
  -3  17   3       55.23      186.74    179.53 o
  -2  17   3      699.05      644.11    184.81 o
  -1  17   3     1106.87     1081.04    170.24 o
   0  17   3      259.18      155.64    340.00 o
   1  17   3     1005.79     1092.44    212.95 o
   2  17   3      668.33      626.82    363.07 o
   3  17   3       56.27     -142.42    142.42 o
   4  17   3      156.87      -14.81    152.24 o
   5  17   3      482.91       37.38    451.33 o
   6  17   3      111.98       29.36    145.82 o
  -5  18   3       73.95      107.80    240.71 o
  -4  18   3        4.67     -112.30    148.19 o
  -3  18   3      455.46      436.22    234.73 o
  -2  18   3       28.46     -112.06    128.31 o
  -1  18   3      234.34      164.84    112.65 o
   0  18   3     1232.09     1744.75    278.50 o
   1  18   3      229.91      285.35    122.15 o
   2  18   3       29.92        6.39    208.62 o
   3  18   3      424.36      405.67    206.98 o
   4  18   3        7.85     -128.54    171.53 o
   5  18   3       73.12      -82.12    390.15 o
  -4  19   3      332.65      744.82    241.81 o
  -3  19   3      242.22      146.00    192.21 o
  -2  19   3      488.46      311.19    220.19 o
  -1  19   3      701.00      644.90    205.67 o
   0  19   3       50.91      -63.85    182.54 o
   1  19   3      681.71      778.30    347.02 o
   2  19   3      492.68      820.17    253.01 o
   3  19   3      218.52      153.87    198.49 o
   4  19   3      390.62      657.81    233.74 o
  -2  20   3      137.55      101.48    195.01 o
  -1  20   3        9.47       50.15    268.79 o
   0  20   3     1089.78     1449.95    302.53 o
   1  20   3       28.65      -86.25    258.76 o
   2  20   3      130.44      154.20    198.36 o
   0   0   4    99117.59    98131.45   7116.99 o
   1   0   4    23059.18    24514.88    826.33 o
   2   0   4    44756.66    47783.51   1600.11 o
   3   0   4    14744.75    15104.69    599.61 o
   4   0   4     6174.41     5905.62    270.46 o
   5   0   4     4978.14     5090.59    180.55 o
   6   0   4    32987.04    32894.01    964.72 o
   7   0   4     4799.18     4662.86    201.63 o
   8   0   4     1821.96     1735.29    204.66 o
   9   0   4        3.24      192.26    163.78 o
  10   0   4     1466.67      974.12    422.25 o
  11   0   4      603.69      136.90    200.74 o
 -11   1   4       53.54        8.02    171.63 o
 -10   1   4     1165.22      774.79    263.81 o
  -9   1   4      264.63      302.98    173.02 o
  -8   1   4     4710.61     4692.72    413.49 o
  -7   1   4     2536.12     2561.13    127.28 o
  -6   1   4      377.15      492.03     56.73 o
  -5   1   4     2163.81     2219.51    136.82 o
  -4   1   4    13110.64    12346.28    632.57 o
  -3   1   4     8932.54     9847.41    594.98 o
  -2   1   4    95216.60   100029.96   3364.74 o
  -1   1   4    13471.58    12054.13    475.12 o
   0   1   4       60.27       68.69     12.57 o
   1   1   4    13467.25    11968.68    373.23 o
   2   1   4    97532.97   101670.70   3053.71 o
   3   1   4     8802.13     9332.50    265.49 o
   4   1   4    13357.47    13277.14    390.74 o
   5   1   4     2094.36     2065.66    106.72 o
   6   1   4      336.62      369.63     55.53 o
   7   1   4     2551.69     2836.77    202.56 o
   8   1   4     4790.14     4986.57    282.05 o
   9   1   4      204.00      131.55    174.17 o
  10   1   4     1119.90      677.77    537.59 o
  11   1   4       49.94      -32.71    212.60 o
 -11   2   4      565.99      -56.65    164.79 o
 -10   2   4     1124.27      646.70    532.57 o
  -9   2   4       55.90      102.61    155.35 o
  -8   2   4      393.82      425.47     76.02 o
  -7   2   4     2073.82     1987.27    121.04 o
  -6   2   4    15509.76    15426.87    476.37 o
  -5   2   4     2940.27     3038.48    172.08 o
  -4   2   4    11460.45    11533.91    464.57 o
  -3   2   4     1246.61     1146.59    110.83 o
  -2   2   4     4546.28     4258.56    230.73 o
  -1   2   4    19804.70    20229.06    668.23 o
   0   2   4    93769.45   106284.77   3929.73 o
   1   2   4    19782.24    19433.51    759.51 o
   2   2   4     4222.05     4591.94    159.99 o
   3   2   4     1244.43     1360.70     64.06 o
   4   2   4    10951.78    10992.00    343.80 o
   5   2   4     2960.92     3089.03    116.79 o
   6   2   4    15215.81    15304.96    515.80 o
   7   2   4     2131.98     2027.71    161.06 o
   8   2   4      480.43      572.19    102.88 o
   9   2   4       58.34       13.46    151.45 o
  10   2   4     1191.99      225.32    509.50 o
  11   2   4      587.12      142.09    430.27 o
 -11   3   4       24.80      156.70    237.13 o
 -10   3   4      350.01      227.46    234.69 o
  -9   3   4      343.37      465.17    168.27 o
  -8   3   4     1066.43     1309.25    125.99 o
  -7   3   4      179.82      151.11     58.49 o
  -6   3   4      948.76      954.86     88.89 o
  -5   3   4      411.83      399.47     62.45 o
  -4   3   4     6965.88     6934.20    316.46 o
  -3   3   4     3681.47     4476.51    291.88 o
  -2   3   4      344.17      344.67     49.39 o
  -1   3   4     9478.35    10306.51    366.11 o
   0   3   4       18.44       65.64     20.97 o
   1   3   4     9540.04    10497.94    404.48 o
   2   3   4      743.47      821.02     63.73 o
   3   3   4     3675.20     3956.13    198.37 o
   4   3   4     7435.32     7586.63    236.12 o
   5   3   4      375.43      452.30     44.44 o
   6   3   4      834.38      917.83     73.89 o
   7   3   4      160.76      232.16     74.63 o
   8   3   4     1234.05     1275.89    189.06 o
   9   3   4      360.80      415.21    127.39 o
  10   3   4      368.18      231.19    214.67 o
  11   3   4       35.20       61.34    260.14 o
 -11   4   4       57.93        6.05    236.25 o
 -10   4   4      665.12      185.21    198.56 o
  -9   4   4       97.23      234.89    123.92 o
  -8   4   4      175.14      259.68     78.57 o
  -7   4   4      969.90      795.04     99.40 o
  -6   4   4     1611.18     1830.08    135.18 o
  -5   4   4     2273.18     2317.80    167.93 o
  -4   4   4    11096.55    10377.10    522.92 o
  -3   4   4     3984.72     3899.92    223.93 o
  -2   4   4     3056.77     3105.64    147.90 o
  -1   4   4     4612.15     4727.97    198.28 o
   0   4   4    19368.45    21386.57    930.29 o
   1   4   4     4618.33     4539.40    176.05 o
   2   4   4     2595.84     2825.06    174.19 o
   3   4   4     3952.63     4222.06    201.07 o
   4   4   4    11599.23    11104.46    461.71 o
   5   4   4     2216.31     2329.92    209.32 o
   6   4   4     1462.09     1482.67    112.22 o
   7   4   4     1023.49     1014.14    109.51 o
   8   4   4      257.37      379.70     90.23 o
   9   4   4       81.37       41.25     88.92 o
  10   4   4      623.14      363.27    425.25 o
  11   4   4       49.18      -47.84    237.10 o
 -11   5   4       32.52     -130.33    219.73 o
 -10   5   4     1339.97      365.35    967.85 o
  -9   5   4       37.07      -42.18     67.59 o
  -8   5   4     1713.42     1574.14    148.78 o
  -7   5   4     1452.41     1475.35    181.23 o
  -6   5   4       24.21       43.37     44.83 o
  -5   5   4     2073.69     2091.41    217.31 o
  -4   5   4     9592.85     9204.26    394.22 o
  -3   5   4      880.88      831.55     81.64 o
  -2   5   4    17513.72    16522.21    643.30 o
  -1   5   4     6715.78     6980.22    279.73 o
   0   5   4     3490.73     3655.17    194.94 o
   1   5   4     6599.19     6303.13    246.30 o
   2   5   4    17365.87    16164.20    573.99 o
   3   5   4      850.69      834.12     63.46 o
   4   5   4     9251.04     8877.79    398.65 o
   5   5   4     2091.76     2049.26    115.51 o
   6   5   4       12.25       51.32     37.53 o
   7   5   4     1371.90     1269.10    112.42 o
   8   5   4     1706.28     1699.30    152.46 o
   9   5   4       43.97       94.92     92.34 o
  10   5   4     1410.31     1366.82    321.83 o
  11   5   4       24.45      -54.04    267.95 o
 -10   6   4      154.60      201.16    168.52 o
  -9   6   4      112.55        9.74     81.01 o
  -8   6   4     1619.77     1666.80    152.43 o
  -7   6   4      175.95      319.51     94.54 o
  -6   6   4     4798.82     5210.17    305.51 o
  -5   6   4      760.34      753.34     87.36 o
  -4   6   4     3736.09     3069.58    226.41 o
  -3   6   4     9275.93     9007.99    393.64 o
  -2   6   4    19204.80    18736.75    671.65 o
  -1   6   4     3654.74     3726.90    197.60 o
   0   6   4     9672.19     8612.51    409.19 o
   1   6   4     3704.25     3529.88    152.36 o
   2   6   4    19470.55    19610.68    673.36 o
   3   6   4     9544.09     9405.80    347.11 o
   4   6   4     4414.72     4363.01    209.25 o
   5   6   4      753.54      792.81     97.52 o
   6   6   4     4388.68     3856.49    193.15 o
   7   6   4      218.01      210.91     64.85 o
   8   6   4     1609.26     1456.85    147.75 o
   9   6   4      127.35       65.94     93.01 o
  10   6   4      204.04      322.81    158.80 o
 -10   7   4      522.71      415.10    181.10 o
  -9   7   4      793.83      736.62    122.37 o
  -8   7   4     2900.57     2950.77    271.28 o
  -7   7   4      129.93      212.28     87.91 o
  -6   7   4     1127.73     1221.43    158.43 o
  -5   7   4     1004.51      942.95     95.90 o
  -4   7   4     8019.15     7544.94    341.40 o
  -3   7   4     1185.09     1305.93    105.75 o
  -2   7   4    21470.88    22158.55    848.12 o
  -1   7   4      607.86      623.81     78.67 o
   0   7   4     2316.50     2131.43    143.22 o
   1   7   4      569.83      517.11     61.51 o
   2   7   4    21666.75    21501.21    764.47 o
   3   7   4     1177.41     1254.32     89.21 o
   4   7   4     7824.72     7368.87    361.38 o
   5   7   4     1074.14     1267.62    123.80 o
   6   7   4     1267.87     1255.58    108.22 o
   7   7   4      150.30      184.58     62.23 o
   8   7   4     2868.40     2888.68    200.72 o
   9   7   4      787.14      919.42    136.43 o
  10   7   4      514.12      569.92    177.44 o
 -10   8   4     1160.19     1795.92    281.34 o
  -9   8   4        8.20      -82.40     82.40 o
  -8   8   4      211.58       77.02    113.90 o
  -7   8   4      139.26       -2.43     78.86 o
  -6   8   4     4490.38     4638.51    312.54 o
  -5   8   4     1097.36     1044.02    101.06 o
  -4   8   4     9976.42    10118.58    450.08 o
  -3   8   4      558.75      715.61     85.60 o
  -2   8   4     1873.02     1786.57    117.84 o
  -1   8   4     1041.27     1076.02    106.08 o
   0   8   4     2533.80     2571.74    167.89 o
   1   8   4     1002.72     1016.79     88.86 o
   2   8   4     1827.55     1818.49    107.76 o
   3   8   4      543.92      671.10     85.99 o
   4   8   4    10044.48    10524.33    398.86 o
   5   8   4     1125.05     1232.18    127.24 o
   6   8   4     4428.39     4662.47    266.73 o
   7   8   4      107.11        5.98     57.91 o
   8   8   4      158.27      220.20     77.44 o
   9   8   4        8.61      -15.39    101.50 o
  10   8   4     1212.76     1545.48    260.77 o
 -10   9   4      195.21      156.66    146.43 o
  -9   9   4      201.87      278.41    116.61 o
  -8   9   4     1764.45     2096.67    259.21 o
  -7   9   4      945.99      797.55    228.17 o
  -6   9   4     1684.74     1592.48    170.04 o
  -5   9   4     1032.47      836.22    113.86 o
  -4   9   4     3983.65     4123.89    225.61 o
  -3   9   4     3916.97     3875.98    191.71 o
  -2   9   4     7291.17     7276.44    346.56 o
  -1   9   4     2579.66     2509.00    171.25 o
   0   9   4      266.44      255.45     63.08 o
   1   9   4     2662.52     2804.32    178.07 o
   2   9   4     6614.06     6096.30    267.83 o
   3   9   4     3901.93     3576.25    176.54 o
   4   9   4     4105.18     4166.53    264.71 o
   5   9   4     1003.09     1121.78    122.92 o
   6   9   4     1696.15     1754.60    158.64 o
   7   9   4      935.13     1064.93    132.61 o
   8   9   4     1781.20     2105.22    191.87 o
   9   9   4      209.13      224.91    119.12 o
  10   9   4      242.23      249.79    172.77 o
  -9  10   4       57.56       87.38    114.71 o
  -8  10   4       71.84      -14.50    118.42 o
  -7  10   4      159.12       63.39     79.63 o
  -6  10   4     2576.51     2946.54    226.39 o
  -5  10   4       55.27       88.35     58.96 o
  -4  10   4     7157.99     7256.70    328.70 o
  -3  10   4      367.04      352.94     85.55 o
  -2  10   4     6382.85     6163.29    300.59 o
  -1  10   4     1395.27     1336.03    130.18 o
   0  10   4     4952.82     4308.78    255.53 o
   1  10   4     1327.08     1427.33    116.05 o
   2  10   4     6724.06     7051.86    309.65 o
   3  10   4      362.06      283.21     63.41 o
   4  10   4     7022.52     7189.32    352.95 o
   5  10   4       53.98      153.88     59.74 o
   6  10   4     2882.73     3210.41    256.56 o
   7  10   4      132.69       12.83     67.29 o
   8  10   4      101.76       96.36     90.23 o
   9  10   4       58.29       18.28    131.13 o
  -9  11   4      151.08      320.94    152.04 o
  -8  11   4     1346.37     1915.07    314.64 o
  -7  11   4      324.35      412.63    133.61 o
  -6  11   4      641.59      548.66    115.09 o
  -5  11   4      131.79       50.20     83.67 o
  -4  11   4     2667.17     2910.84    195.42 o
  -3  11   4      352.15      282.70     83.96 o
  -2  11   4     3776.55     3861.17    206.33 o
  -1  11   4       39.92       36.94     53.66 o
   0  11   4       67.88       -1.22     49.67 o
   1  11   4       46.93       12.73     49.60 o
   2  11   4     3175.36     3514.94    177.11 o
   3  11   4      349.48      437.98     77.96 o
   4  11   4     2969.44     3188.53    238.12 o
   5  11   4      115.24      125.83     78.50 o
   6  11   4      617.89      757.43    141.92 o
   7  11   4      313.42      353.87    104.19 o
   8  11   4     1338.91     1565.42    188.76 o
   9  11   4      136.65      128.07    137.44 o
  -9  12   4      375.36      528.10    170.95 o
  -8  12   4      479.75      409.51    201.94 o
  -7  12   4      446.83      685.83    187.16 o
  -6  12   4     2915.36     3483.03    427.59 o
  -5  12   4      712.40      777.27    216.31 o
  -4  12   4      102.21       69.39     61.58 o
  -3  12   4      791.91      679.94     97.38 o
  -2  12   4     2111.42     2512.05    157.33 o
  -1  12   4      259.39      250.87     63.60 o
   0  12   4    21892.11    22637.92    906.65 o
   1  12   4      256.85      268.83     60.09 o
   2  12   4     2327.44     2469.39    198.33 o
   3  12   4      858.60      846.82    183.52 o
   4  12   4      114.96      118.76     86.03 o
   5  12   4      691.85      896.98    145.83 o
   6  12   4     2846.57     3130.39    377.02 o
   7  12   4      415.75      407.19    107.39 o
   8  12   4      501.24      241.51    135.38 o
   9  12   4      406.43      703.89    177.02 o
  -8  13   4      958.50     1225.49    272.33 o
  -7  13   4      132.74      134.68    154.73 o
  -6  13   4      476.70      489.23    201.59 o
  -5  13   4       73.46      -68.76    111.33 o
  -4  13   4     1148.65     1296.82    227.09 o
  -3  13   4      269.32      212.42     67.24 o
  -2  13   4     3969.44     4153.47    263.47 o
  -1  13   4      668.25      748.89     89.47 o
   0  13   4     1329.35     1375.66    133.98 o
   1  13   4      658.83      522.27     90.50 o
   2  13   4     3721.00     3758.83    264.58 o
   3  13   4      314.77      289.25     93.47 o
   4  13   4     1149.61     1379.50    266.79 o
   5  13   4       67.09       82.66     80.19 o
   6  13   4      558.46      586.08    152.02 o
   7  13   4      143.05      224.99    136.45 o
   8  13   4      859.53      661.79    156.66 o
  -8  14   4      548.42      930.59    253.16 o
  -7  14   4      263.99      124.37    214.63 o
  -6  14   4      852.54      229.73    323.96 o
  -5  14   4       69.44      -20.81    153.36 o
  -4  14   4      398.26      417.02    138.41 o
  -3  14   4       49.13       93.67     76.56 o
  -2  14   4     1383.92     1433.73    145.90 o
  -1  14   4       33.64       57.89     47.14 o
   0  14   4      275.84      269.63     71.45 o
   1  14   4       34.38      -36.67     62.70 o
   2  14   4     1115.34     1355.64    165.98 o
   3  14   4       63.55      -35.38     97.10 o
   4  14   4      540.93      402.47    138.16 o
   5  14   4       74.02       11.11    141.08 o
   6  14   4      777.80      547.13    164.48 o
   7  14   4      260.24      183.14    182.36 o
   8  14   4      511.21      239.45    131.45 o
  -7  15   4        0.36      130.38    222.66 o
  -6  15   4      360.32      -21.01    156.75 o
  -5  15   4      276.24      -26.73    134.44 o
  -4  15   4     1393.81     1200.97    243.17 o
  -3  15   4       38.63        6.75    371.09 o
  -2  15   4      767.31      700.86    132.54 o
  -1  15   4      391.28      461.99    178.57 o
   0  15   4      504.51      672.00    107.18 o
   1  15   4      405.41      351.03    120.56 o
   2  15   4      733.66      775.11    135.79 o
   3  15   4       50.62        6.75    100.16 o
   4  15   4     1318.47      987.45    340.00 o
   5  15   4      230.07      158.31    168.18 o
   6  15   4      334.48      -62.79    133.96 o
   7  15   4        2.06      301.04    132.14 o
  -7  16   4       10.68     -148.44    252.75 o
  -6  16   4      130.65      -36.97    158.47 o
  -5  16   4       90.96       41.59    160.95 o
  -4  16   4       40.62      206.47    154.67 o
  -3  16   4      137.58      102.45    144.04 o
  -2  16   4      464.37      361.45    108.76 o
  -1  16   4       10.69      -69.09     69.09 o
   0  16   4      261.39      393.44     87.38 o
   1  16   4        3.89      -64.12     64.12 o
   2  16   4      370.58      627.01    167.65 o
   3  16   4      152.92       65.34    127.49 o
   4  16   4       84.93       63.02    138.28 o
   5  16   4       94.91      -58.11    140.23 o
   6  16   4      132.51       10.28    151.60 o
   7  16   4       21.27       79.80    142.55 o
  -6  17   4      499.49      230.81    380.12 o
  -5  17   4      220.59      220.35    190.00 o
  -4  17   4      408.47      378.22    202.21 o
  -3  17   4      185.82      132.92    140.01 o
  -2  17   4      157.02      272.77    122.12 o
  -1  17   4       48.17       62.91    101.48 o
   0  17   4      220.64      261.64    127.65 o
   1  17   4       43.03      -92.58     94.49 o
   2  17   4      198.89       63.77    192.57 o
   3  17   4      183.66       52.09    128.49 o
   4  17   4      423.37      506.77    399.18 o
   5  17   4      187.01       66.69    166.11 o
   6  17   4      459.91       28.24    163.49 o
  -5  18   4        9.59      -41.57    148.79 o
  -4  18   4      176.78      264.22    177.67 o
  -3  18   4       57.15      153.94    189.99 o
  -2  18   4      249.86      197.22    307.91 o
  -1  18   4      139.08      162.88    118.72 o
   0  18   4     2140.96     2337.54    322.95 o
   1  18   4      130.13       29.94     98.74 o
   2  18   4      254.13      376.96    183.07 o
   3  18   4       51.42      146.29    189.04 o
   4  18   4      180.23       78.48    215.64 o
   5  18   4       12.73       79.74    151.69 o
  -4  19   4      287.63      243.53    343.01 o
  -3  19   4      105.19     -142.25    169.62 o
  -2  19   4      305.96      355.87    220.40 o
  -1  19   4      166.17      255.01    170.56 o
   0  19   4       39.36      123.47    157.87 o
   1  19   4      157.79      222.66    248.73 o
   2  19   4      330.95      166.96    313.93 o
   3  19   4      114.50      -88.03    193.56 o
   4  19   4      320.21      593.07    220.68 o
  -2  20   4       22.10     -145.88    173.14 o
  -1  20   4       17.92     -182.54    238.70 o
   0  20   4      210.88      395.13    233.40 o
   1  20   4       10.47     -186.55    240.71 o
   2  20   4       13.78     -225.67    225.67 o
   1   0   5    16268.79    17411.43    589.96 o
   2   0   5     8692.72     8751.82    313.20 o
   3   0   5     2738.98     2692.15    132.54 o
   4   0   5     2089.12     1956.18    138.25 o
   5   0   5      834.87      781.73     67.00 o
   6   0   5     6144.42     6329.53    260.70 o
   7   0   5       51.06      185.45     53.66 o
   8   0   5     5900.51     4917.46    334.25 o
   9   0   5        8.53      -66.28    149.64 o
  10   0   5       23.38     -138.33    182.65 o
  11   0   5      205.34       85.20    263.78 o
 -11   1   5      132.37       61.66    186.03 o
 -10   1   5     1818.58     1437.28    326.96 o
  -9   1   5      276.68      302.26    172.54 o
  -8   1   5     2628.70     2637.86    367.35 o
  -7   1   5     1898.96     1745.26    105.46 o
  -6   1   5     2754.27     2686.35    121.59 o
  -5   1   5     1315.64     1533.61    108.05 o
  -4   1   5     4378.43     4262.73    212.41 o
  -3   1   5     2555.76     2415.30    105.03 o
  -2   1   5     4210.24     3698.02    146.07 o
  -1   1   5     3191.16     3154.53    127.49 o
   0   1   5     8857.99     8637.35    330.11 o
   1   1   5     2899.36     2788.19    113.13 o
   2   1   5     4338.48     3888.89    154.80 o
   3   1   5     2182.43     2108.11    108.26 o
   4   1   5     4255.96     4519.22    152.81 o
   5   1   5     1115.23     1052.11     85.82 o
   6   1   5     2887.85     2883.99    135.53 o
   7   1   5     1880.41     1787.55    130.98 o
   8   1   5     2653.58     2617.41    288.08 o
   9   1   5      209.44      301.48    183.65 o
  10   1   5     1767.46      744.80   1027.03 o
  11   1   5      134.05       21.57    206.69 o
 -11   2   5       15.10      124.50    181.14 o
 -10   2   5      157.89       60.99    213.77 o
  -9   2   5       74.04      160.97    174.44 o
  -8   2   5     1739.01     1854.05    249.03 o
  -7   2   5       29.74       -2.20     43.51 o
  -6   2   5      210.05      168.14     52.66 o
  -5   2   5     5669.35     5663.83    280.16 o
  -4   2   5     2329.98     2317.44    136.67 o
  -3   2   5    33506.29    32823.69   1300.34 o
  -2   2   5    10618.28    11080.96    495.56 o
  -1   2   5    58133.88    58717.98   2174.89 o
   0   2   5     4771.90     4963.72    204.70 o
   1   2   5    56097.42    57732.66   1760.50 o
   2   2   5     9717.80    10289.43    340.88 o
   3   2   5    33096.47    34608.94    968.70 o
   4   2   5     2285.87     2139.16     95.19 o
   5   2   5     6004.03     6213.09    194.77 o
   6   2   5      274.92      285.42     51.21 o
   7   2   5        3.86       60.48     55.56 o
   8   2   5     1554.01     1315.81    151.09 o
   9   2   5       93.44      150.56    176.68 o
  10   2   5      161.95      -27.96    211.11 o
  11   2   5       19.36     -128.61    231.55 o
 -11   3   5      562.88      357.97    234.76 o
 -10   3   5      327.67      -17.70    307.91 o
  -9   3   5     1119.34     1593.42    214.95 o
  -8   3   5      106.53       80.19     57.99 o
  -7   3   5      540.77      530.69     72.50 o
  -6   3   5       57.70       79.91     44.46 o
  -5   3   5     8646.85     9382.58    391.73 o
  -4   3   5     8605.37     8656.25    358.99 o
  -3   3   5     7106.02     7185.67    358.89 o
  -2   3   5     1521.72     1582.24     92.63 o
  -1   3   5     9265.66     9691.98    393.67 o
   0   3   5      946.45      776.85     49.52 o
   1   3   5     9695.75    10293.24    351.84 o
   2   3   5     1491.73     1412.01     90.64 o
   3   3   5     7136.81     7068.09    250.66 o
   4   3   5     8376.66     8246.02    296.50 o
   5   3   5     8114.88     8850.77    317.58 o
   6   3   5       71.85       27.00     40.42 o
   7   3   5      562.44      460.03     90.42 o
   8   3   5      132.73      105.36     74.15 o
   9   3   5     1042.14     1002.57    149.71 o
  10   3   5      219.16       14.35    198.49 o
  11   3   5      506.77      246.04    366.08 o
 -11   4   5       93.12       43.44    229.88 o
 -10   4   5      109.07      280.04    216.77 o
  -9   4   5      293.53      314.91    132.13 o
  -8   4   5     1369.66     1344.91    133.77 o
  -7   4   5     1095.95     1232.30    163.74 o
  -6   4   5      482.02      571.69     85.46 o
  -5   4   5     1923.66     1927.63    150.83 o
  -4   4   5     2862.46     2911.30    200.16 o
  -3   4   5     3923.88     4349.81    247.84 o
  -2   4   5     2308.88     2488.25    134.63 o
  -1   4   5     5901.08     5456.57    283.97 o
   0   4   5     7616.22     7311.25    341.57 o
   1   4   5     6582.31     6388.68    224.54 o
   2   4   5     2299.50     2610.80    118.04 o
   3   4   5     3546.94     3371.40    186.79 o
   4   4   5     3019.54     2971.64    217.39 o
   5   4   5     1875.76     1711.42    105.50 o
   6   4   5      426.51      446.66     60.33 o
   7   4   5      816.47      924.55    125.41 o
   8   4   5     1160.72     1235.80    203.54 o
   9   4   5      358.90      382.08    106.42 o
  10   4   5       89.44       70.94    182.54 o
  11   4   5       99.59      -12.84    260.25 o
 -10   5   5       24.73      -53.19    180.93 o
  -9   5   5      594.78      443.71    143.79 o
  -8   5   5      144.83      239.06     74.11 o
  -7   5   5     2638.10     2204.56    230.90 o
  -6   5   5      386.29      353.32     71.40 o
  -5   5   5     2922.70     2632.56    202.07 o
  -4   5   5     2607.79     2711.90    150.85 o
  -3   5   5     2425.12     2408.63    210.49 o
  -2   5   5     3616.05     3518.19    153.59 o
  -1   5   5     8007.45     7791.14    319.89 o
   0   5   5     2336.72     2105.27    130.86 o
   1   5   5     7599.77     7675.71    282.85 o
   2   5   5     3747.67     3730.85    152.78 o
   3   5   5     2463.31     2292.81    219.26 o
   4   5   5     2276.79     2107.15    142.39 o
   5   5   5     3157.76     3037.24    144.20 o
   6   5   5      376.03      340.98     61.75 o
   7   5   5     2608.93     2585.01    148.00 o
   8   5   5      149.60       73.77     67.50 o
   9   5   5      517.51      518.20    121.88 o
  10   5   5       42.84      102.27    209.00 o
 -10   6   5      137.73       85.73    150.47 o
  -9   6   5     1467.04     1428.47    158.22 o
  -8   6   5     1414.44     1440.43    142.74 o
  -7   6   5     2880.08     2637.95    220.77 o
  -6   6   5      346.16      448.02     99.12 o
  -5   6   5      171.45      189.70     64.04 o
  -4   6   5      416.04      459.38     67.73 o
  -3   6   5     5369.11     5252.46    245.24 o
  -2   6   5     8354.40     7871.59    296.87 o
  -1   6   5     6321.46     5743.80    298.65 o
   0   6   5      147.38      174.85    101.73 o
   1   6   5     6718.26     6251.58    234.98 o
   2   6   5     8093.20     7720.88    294.17 o
   3   6   5     5243.55     5055.37    210.52 o
   4   6   5      307.72      361.46     66.43 o
   5   6   5      124.93      221.52     60.30 o
   6   6   5      389.75      425.97     80.74 o
   7   6   5     2806.28     2416.46    156.68 o
   8   6   5     1330.61     1293.10    138.88 o
   9   6   5     1512.71     1723.51    207.01 o
  10   6   5      113.04      290.33    158.77 o
 -10   7   5      368.04      253.05    175.81 o
  -9   7   5     1208.64     1114.62    148.48 o
  -8   7   5      812.50      938.46    170.81 o
  -7   7   5     1032.25     1126.79    165.35 o
  -6   7   5     3069.74     2944.65    234.05 o
  -5   7   5     4075.67     4009.27    259.26 o
  -4   7   5     1819.58     1725.54    130.47 o
  -3   7   5      739.28      798.09    123.34 o
  -2   7   5     3754.05     3686.54    309.80 o
  -1   7   5     1289.21     1244.06    107.46 o
   0   7   5     1309.58     1138.82    105.52 o
   1   7   5     1172.26     1256.26     81.19 o
   2   7   5     3479.77     3250.87    265.11 o
   3   7   5      768.95      872.47     74.63 o
   4   7   5     2031.47     2015.07    108.95 o
   5   7   5     4299.17     4229.87    233.48 o
   6   7   5     3289.16     3242.04    168.17 o
   7   7   5      946.79     1013.30    105.56 o
   8   7   5      777.02      887.59    111.65 o
   9   7   5     1332.63     1520.07    189.81 o
  10   7   5      398.46      130.03    149.27 o
 -10   8   5      127.71      254.21    187.49 o
  -9   8   5      411.52      377.01    117.24 o
  -8   8   5      110.01      411.77    134.26 o
  -7   8   5     1451.35     1588.82    268.04 o
  -6   8   5     1479.43     1711.45    389.68 o
  -5   8   5     1107.32     1108.24    117.12 o
  -4   8   5      759.50      829.23     95.75 o
  -3   8   5     2831.91     2680.07    166.75 o
  -2   8   5    11465.79    11149.83    468.17 o
  -1   8   5     2578.23     2742.37    173.78 o
   0   8   5     1029.29      861.62     99.26 o
   1   8   5     2477.31     2751.47    148.30 o
   2   8   5    11565.67    11471.13    422.40 o
   3   8   5     2901.20     3194.11    195.31 o
   4   8   5      683.31      676.36     71.09 o
   5   8   5     1178.33     1099.39    119.82 o
   6   8   5     1679.84     1630.04    127.84 o
   7   8   5     1536.11     1694.26    142.38 o
   8   8   5      100.24       77.87     67.17 o
   9   8   5      412.28      356.89    126.43 o
  10   8   5      157.89       51.60    161.05 o
 -10   9   5      128.38       56.83    211.97 o
  -9   9   5       77.49      174.03    106.73 o
  -8   9   5      507.02      642.40    244.32 o
  -7   9   5      435.81      625.90    199.53 o
  -6   9   5      577.13      709.44    216.70 o
  -5   9   5     2041.26     2239.96    175.26 o
  -4   9   5     2687.52     2937.00    248.51 o
  -3   9   5     2653.30     2734.95    151.84 o
  -2   9   5     3417.97     3151.53    175.52 o
  -1   9   5     1098.13     1232.33    119.31 o
   0   9   5       84.84      -11.00     42.01 o
   1   9   5     1078.98     1043.88     95.74 o
   2   9   5     3385.52     3414.50    161.00 o
   3   9   5     2621.49     2456.46    136.90 o
   4   9   5     2695.78     2828.86    181.15 o
   5   9   5     2230.39     2266.49    170.86 o
   6   9   5      620.57      738.94    105.02 o
   7   9   5      361.00      442.83     99.94 o
   8   9   5      459.53      440.92    108.78 o
   9   9   5       95.26      123.62    124.21 o
  10   9   5      133.62      218.92    181.50 o
  -9  10   5       92.19      152.00    123.50 o
  -8  10   5       61.43       30.45    116.26 o
  -7  10   5      334.21      359.91    118.32 o
  -6  10   5     1155.59     1284.85    156.47 o
  -5  10   5     2866.46     2957.10    203.87 o
  -4  10   5      624.59      529.27     86.39 o
  -3  10   5     6540.27     5949.41    345.72 o
  -2  10   5     3050.96     2956.18    172.78 o
  -1  10   5     1518.06     1305.40    134.58 o
   0  10   5     8353.17     8320.81    425.00 o
   1  10   5     1443.07     1372.91    133.76 o
   2  10   5     3304.57     3153.95    175.46 o
   3  10   5     6459.75     6395.10    312.50 o
   4  10   5      488.56      498.70     88.14 o
   5  10   5     2800.19     3429.06    367.59 o
   6  10   5     1235.76     1301.68    177.84 o
   7  10   5      248.43      321.97     90.57 o
   8  10   5       95.05      211.67    101.35 o
   9  10   5      110.27      124.80    138.97 o
  -9  11   5      420.59      483.51    152.38 o
  -8  11   5      993.46     1412.28    361.07 o
  -7  11   5     1020.54     1374.39    205.94 o
  -6  11   5      153.18      178.28     83.10 o
  -5  11   5      601.15      688.55    112.79 o
  -4  11   5      235.55      291.43    119.12 o
  -3  11   5     1425.55     1377.17    168.11 o
  -2  11   5     3151.89     3300.92    192.05 o
  -1  11   5     1998.54     1715.30    152.13 o
   0  11   5      170.52       68.29     55.08 o
   1  11   5     2159.99     2000.01    136.71 o
   2  11   5     3279.63     3470.74    195.39 o
   3  11   5     1355.13     1330.41    129.75 o
   4  11   5      223.42      252.97     90.29 o
   5  11   5      715.42      705.62    152.35 o
   6  11   5      102.39      172.03     88.20 o
   7  11   5     1059.94     1075.84    208.55 o
   8  11   5     1002.73     1009.55    156.78 o
   9  11   5      354.65      206.13    145.31 o
  -9  12   5      104.31      304.15    195.49 o
  -8  12   5      773.70     1582.85    309.84 o
  -7  12   5      104.95      162.42    318.94 o
  -6  12   5     1226.74     1526.10    178.61 o
  -5  12   5      229.66      342.43    112.78 o
  -4  12   5       63.64      151.70     65.93 o
  -3  12   5     1110.34     1189.98    157.50 o
  -2  12   5      446.16      428.91     74.78 o
  -1  12   5     1172.86     1343.40    125.06 o
   0  12   5     4451.90     4394.69    580.06 o
   1  12   5     1126.36     1019.64    141.52 o
   2  12   5      545.90      643.04     89.34 o
   3  12   5     1301.43     1389.22    152.70 o
   4  12   5       30.14       98.00     82.20 o
   5  12   5      255.16      348.81    101.44 o
   6  12   5     1256.36     1043.16    174.32 o
   7  12   5      109.89      200.07     98.21 o
   8  12   5      873.71      925.92    176.15 o
   9  12   5      161.36      211.91    159.13 o
  -8  13   5      342.43      500.28    286.85 o
  -7  13   5       56.54       85.35    145.13 o
  -6  13   5       87.64      170.27    158.54 o
  -5  13   5      155.70      188.78    159.47 o
  -4  13   5      371.92      394.33    111.69 o
  -3  13   5      971.92      686.55    101.05 o
  -2  13   5      338.23      396.07     78.22 o
  -1  13   5      522.44      591.81     83.50 o
   0  13   5       25.87      -55.35     94.39 o
   1  13   5      694.12      738.24     98.71 o
   2  13   5      449.11      423.08     92.10 o
   3  13   5      889.10      853.98    163.64 o
   4  13   5      243.74      225.03    137.77 o
   5  13   5       87.08       15.89     75.68 o
   6  13   5       85.40      -27.47    104.34 o
   7  13   5       89.77      139.84    108.45 o
   8  13   5      356.06      463.67    146.33 o
  -8  14   5       64.08      445.31    272.80 o
  -7  14   5      355.61      194.57    238.70 o
  -6  14   5      622.29      135.92    185.26 o
  -5  14   5      420.09      326.96    174.46 o
  -4  14   5       42.76      -67.39     89.95 o
  -3  14   5       81.69       97.44     85.19 o
  -2  14   5      696.50      924.44    116.39 o
  -1  14   5      468.56      481.46     79.84 o
   0  14   5     3143.88     3574.69    217.04 o
   1  14   5      364.42      320.11     82.17 o
   2  14   5      632.60      687.03    125.16 o
   3  14   5       92.86      188.56    118.51 o
   4  14   5       62.97       12.85     87.22 o
   5  14   5      458.79      202.93    163.05 o
   6  14   5      611.11      385.75    145.83 o
   7  14   5      388.20      300.40    113.77 o
   8  14   5       34.24       96.00    121.13 o
  -7  15   5       89.11       62.18    246.73 o
  -6  15   5      115.01       79.17    151.27 o
  -5  15   5      679.72      532.63    198.05 o
  -4  15   5      867.85      971.70    218.74 o
  -3  15   5       28.65      -62.01     89.32 o
  -2  15   5      178.89      448.38    104.31 o
  -1  15   5      944.31      969.99    142.36 o
   0  15   5       15.24       24.39     68.53 o
   1  15   5      909.75     1109.19    150.13 o
   2  15   5      247.74      190.64     96.70 o
   3  15   5       19.08      -98.53    183.54 o
   4  15   5      771.68      679.55    203.02 o
   5  15   5      647.03      389.64    190.58 o
   6  15   5      101.05       11.66    134.38 o
   7  15   5       81.02      143.40    118.99 o
  -7  16   5       86.52     -208.62    208.62 o
  -6  16   5      108.17     -137.39    137.39 o
  -5  16   5      104.58     -156.92    232.69 o
  -4  16   5      433.39      487.72    194.46 o
  -3  16   5      692.23      672.04    197.06 o
  -2  16   5      582.09      528.33    123.77 o
  -1  16   5      138.33      175.89     99.82 o
   0  16   5      212.16      520.62     99.02 o
   1  16   5      196.57      335.66     90.08 o
   2  16   5      703.25     1017.54    199.86 o
   3  16   5      636.25      974.96    221.34 o
   4  16   5      439.27      392.71    177.89 o
   5  16   5      105.50      -26.81    145.38 o
   6  16   5       86.88      -67.17    144.97 o
   7  16   5       94.91      105.76    146.70 o
  -6  17   5      124.52      -67.36    184.54 o
  -5  17   5      555.72      273.48    200.59 o
  -4  17   5      736.35      192.24    267.79 o
  -3  17   5       74.67     -112.03    135.65 o
  -2  17   5      782.05      774.92    153.78 o
  -1  17   5     1569.20     1849.28    218.31 o
   0  17   5     1274.31     1375.18    184.89 o
   1  17   5     1531.65     2001.71    225.72 o
   2  17   5      672.11      751.58    202.71 o
   3  17   5       79.12       60.75    136.34 o
   4  17   5      761.84      453.36    293.87 o
   5  17   5      516.64     -136.65    479.41 o
   6  17   5      115.25      186.17    186.24 o
  -5  18   5      199.15      -76.61    253.75 o
  -4  18   5      260.43      367.69    197.83 o
  -3  18   5      359.35      585.79    231.67 o
  -2  18   5      697.21      427.75    207.61 o
  -1  18   5      620.41      937.36    173.05 o
   0  18   5      769.08     1048.01    224.25 o
   1  18   5      663.37      613.29    191.09 o
   2  18   5      668.10      627.02    226.23 o
   3  18   5      338.19      334.29    212.07 o
   4  18   5      274.23      164.46    201.08 o
   5  18   5      187.72      -60.23    322.95 o
  -4  19   5      266.28      -36.46    193.70 o
  -3  19   5       26.65      177.52    286.85 o
  -2  19   5      145.02      130.51    270.80 o
  -1  19   5      141.94       63.42    229.68 o
   0  19   5       28.38      124.88    149.85 o
   1  19   5      130.03      459.35    316.93 o
   2  19   5      190.69      -52.14    192.57 o
   3  19   5       26.62      161.65    231.68 o
   4  19   5      292.78      372.13    210.79 o
  -2  20   5      510.92      735.76    267.67 o
  -1  20   5      377.56      515.52    320.95 o
   0  20   5      404.22      399.18    320.95 o
   1  20   5      388.28      142.42    280.83 o
   2  20   5      477.79     1114.74    313.93 o
   0   0   6     1114.82     1349.98    130.38 o
   1   0   6    16678.34    15513.25    530.49 o
   2   0   6    39342.65    38858.39   1311.37 o
   3   0   6      689.22      609.74     53.76 o
   4   0   6     2652.20     2692.09    131.71 o
   5   0   6     2453.98     2511.38    117.45 o
   6   0   6      435.37      456.34     53.76 o
   7   0   6     2477.31     2693.44    143.63 o
   8   0   6     2762.85     2895.57    247.78 o
   9   0   6     6089.37     6752.73    688.03 o
  10   0   6     1042.07      491.54    260.77 o
  11   0   6        0.89      -25.35    200.33 o
 -11   1   6      772.37      -17.13    160.11 o
 -10   1   6      317.70      -47.27    195.18 o
  -9   1   6      124.99      157.46    157.44 o
  -8   1   6     1068.56     1766.97    230.31 o
  -7   1   6     2768.60     2932.12    137.17 o
  -6   1   6      462.92      470.07     54.46 o
  -5   1   6    15445.95    15152.03    613.02 o
  -4   1   6      250.44      278.45     60.85 o
  -3   1   6     1235.84     1301.33     73.77 o
  -2   1   6    11895.30    11605.78    412.22 o
  -1   1   6    26727.19    27485.82   1052.80 o
   0   1   6      245.69      423.45     53.79 o
   1   1   6    28365.51    28197.95   1044.27 o
   2   1   6    11999.23    12018.10    416.47 o
   3   1   6     1183.49     1258.06     76.98 o
   4   1   6      240.73      207.02     35.78 o
   5   1   6    15088.25    14642.44    448.05 o
   6   1   6      492.19      466.67     60.59 o
   7   1   6     3010.62     3195.73    178.50 o
   8   1   6     1079.59     1589.04    159.37 o
   9   1   6      113.31       50.83    163.45 o
  10   1   6      275.54       10.46    196.74 o
  11   1   6      787.10      181.52    570.68 o
 -11   2   6       26.15       29.83    168.04 o
 -10   2   6        2.48       80.71    204.19 o
  -9   2   6     1877.86     2470.56    365.14 o
  -8   2   6      219.76      292.88    104.53 o
  -7   2   6      436.84      407.52     66.60 o
  -6   2   6      940.48     1155.99    124.51 o
  -5   2   6     2749.45     2529.79    268.10 o
  -4   2   6      149.45      183.23     49.97 o
  -3   2   6    21204.31    21544.61    863.08 o
  -2   2   6     3116.65     3048.10    217.22 o
  -1   2   6     2641.98     2683.42    152.77 o
   0   2   6      431.34      583.03     42.86 o
   1   2   6     3259.79     3294.45    112.39 o
   2   2   6     2985.23     2827.18    114.33 o
   3   2   6    22711.94    22622.03    699.84 o
   4   2   6      139.48      131.54     49.65 o
   5   2   6     2925.76     2589.24    157.53 o
   6   2   6      922.63     1113.47     78.65 o
   7   2   6      329.05      416.37     83.23 o
   8   2   6      158.07      163.59     77.81 o
   9   2   6     2076.46     2646.21    368.43 o
  10   2   6        5.55       72.69    199.62 o
  11   2   6       41.20     -194.09    194.09 o
 -11   3   6      620.14      387.85    470.39 o
 -10   3   6      202.04       91.27    204.25 o
  -9   3   6      441.58      369.34    127.17 o
  -8   3   6      611.58      520.46     84.81 o
  -7   3   6     3229.61     3295.70    166.94 o
  -6   3   6     7446.90     6947.94    330.14 o
  -5   3   6    22710.22    23208.33    914.01 o
  -4   3   6     3432.39     2855.08    193.96 o
  -3   3   6     1395.06     1569.71    196.47 o
  -2   3   6     3291.45     3253.92    209.85 o
  -1   3   6     3129.99     3036.81    113.29 o
   0   3   6     3747.43     4143.33    222.36 o
   1   3   6     2920.84     2740.37    107.20 o
   2   3   6     3302.13     3332.81    129.17 o
   3   3   6     1423.40     1693.07    163.27 o
   4   3   6     3219.29     3260.65    138.94 o
   5   3   6    22894.63    22753.61    633.12 o
   6   3   6     7502.94     7197.61    271.06 o
   7   3   6     3344.52     3483.05    216.12 o
   8   3   6      562.02      504.88    146.21 o
   9   3   6      508.86      625.32    122.61 o
  10   3   6      222.40      -98.48    216.64 o
  11   3   6      704.18      125.96    259.37 o
 -11   4   6      343.84      -89.10    332.98 o
 -10   4   6     1160.86      384.92    590.74 o
  -9   4   6     2044.90     2110.17    280.36 o
  -8   4   6     1552.87     1531.94    141.85 o
  -7   4   6      464.11      544.03    162.27 o
  -6   4   6       74.29       40.38     62.86 o
  -5   4   6     5476.39     5357.81    319.52 o
  -4   4   6     2011.45     1903.64    141.86 o
  -3   4   6    44351.78    44869.79   2847.40 o
  -2   4   6       96.47      109.35     46.32 o
  -1   4   6     9262.30     8707.26    337.75 o
   0   4   6     1491.48     1641.29    147.88 o
   1   4   6     8136.98     7896.04    295.55 o
   2   4   6       92.69       83.21     33.00 o
   3   4   6    45299.05    46094.39   1415.48 o
   4   4   6     1862.30     1687.84     97.68 o
   5   4   6     5764.40     5964.22    206.50 o
   6   4   6       74.96       54.21     45.00 o
   7   4   6      449.60      466.84     79.58 o
   8   4   6     1444.99     1556.25    165.40 o
   9   4   6     2223.24     2705.16    227.15 o
  10   4   6     1175.23      537.67    575.70 o
  11   4   6      368.68      -99.37    225.78 o
 -10   5   6      577.32      366.66    301.89 o
  -9   5   6      655.30      876.38    165.74 o
  -8   5   6      381.66      334.58     81.44 o
  -7   5   6     1017.39     1182.70    164.70 o
  -6   5   6     2262.79     2035.41    153.06 o
  -5   5   6     5465.80     5121.69    471.05 o
  -4   5   6     4267.44     4257.96    243.69 o
  -3   5   6     5432.74     5362.99    257.33 o
  -2   5   6     6505.36     6375.16    244.66 o
  -1   5   6    15656.62    15458.18    667.94 o
   0   5   6     4293.48     4698.37    250.23 o
   1   5   6    15779.95    16027.50    548.87 o
   2   5   6     6282.80     6183.45    238.99 o
   3   5   6     5391.91     5746.34    258.78 o
   4   5   6     4272.48     3981.24    171.48 o
   5   5   6     5747.14     5791.36    227.72 o
   6   5   6     2297.61     2201.57    126.92 o
   7   5   6     1021.38     1373.35    115.01 o
   8   5   6      362.87      213.04     81.39 o
   9   5   6      654.44      633.76    138.72 o
  10   5   6      652.17      591.81    257.86 o
 -10   6   6      186.04      133.37    153.57 o
  -9   6   6     2029.82     1783.36    174.67 o
  -8   6   6      933.51      780.25    155.42 o
  -7   6   6     4009.87     4425.90    310.41 o
  -6   6   6     2141.07     2023.17    150.13 o
  -5   6   6      120.74      202.56     72.80 o
  -4   6   6     1625.27     1317.29    115.42 o
  -3   6   6     4661.77     4212.69    222.44 o
  -2   6   6      913.86     1058.32     80.88 o
  -1   6   6     5765.15     5945.91    298.70 o
   0   6   6     4472.24     4326.06    231.20 o
   1   6   6     5685.19     6048.98    231.25 o
   2   6   6      885.20     1051.38     73.02 o
   3   6   6     5015.59     4978.69    195.05 o
   4   6   6     1583.88     1570.14    123.53 o
   5   6   6       90.77       61.24     35.66 o
   6   6   6     2043.37     1922.53    164.76 o
   7   6   6     4025.78     4271.03    225.46 o
   8   6   6      877.00      890.46    117.63 o
   9   6   6     2172.21     2340.77    226.31 o
  10   6   6      192.88        2.53    122.13 o
 -10   7   6      147.05      265.01    161.42 o
  -9   7   6      967.95      745.41    164.36 o
  -8   7   6      183.14      109.50    114.39 o
  -7   7   6     1302.20     1441.32    182.65 o
  -6   7   6      567.18      385.43     96.88 o
  -5   7   6     2013.01     2069.41    163.38 o
  -4   7   6      881.17      908.42     96.24 o
  -3   7   6     2239.69     2315.56    140.92 o
  -2   7   6     1552.77     1381.05     99.87 o
  -1   7   6    16135.32    15402.65    704.13 o
   0   7   6        9.56       36.91     40.75 o
   1   7   6    16291.29    15588.45    551.61 o
   2   7   6     1445.57     1363.98    120.15 o
   3   7   6     2111.06     1941.68    110.76 o
   4   7   6      843.88      803.37     92.02 o
   5   7   6     1548.34     1676.98    151.43 o
   6   7   6      647.79      584.02    112.39 o
   7   7   6     1358.39     1395.48    125.00 o
   8   7   6      194.54      167.99     76.03 o
   9   7   6      882.44      956.22    162.33 o
  10   7   6      126.99      -60.32    137.13 o
 -10   8   6       12.77       63.26    162.85 o
  -9   8   6     1267.88     1284.46    161.54 o
  -8   8   6      371.30      301.27    124.73 o
  -7   8   6     1725.99     1412.45    192.30 o
  -6   8   6      704.73      925.11    142.11 o
  -5   8   6     1598.31     1710.15    143.62 o
  -4   8   6      697.43      860.02     98.67 o
  -3   8   6    18995.56    17915.50    651.22 o
  -2   8   6     4659.67     4831.99    231.12 o
  -1   8   6    10053.05     9110.65    456.59 o
   0   8   6       39.38       13.81     40.88 o
   1   8   6    10326.07     9801.65    398.94 o
   2   8   6     4656.48     4874.42    208.01 o
   3   8   6    18914.54    18412.70    653.16 o
   4   8   6      796.31      949.84    104.26 o
   5   8   6     1730.55     1898.74    154.03 o
   6   8   6      644.30      663.13     85.88 o
   7   8   6     1724.40     1818.53    147.32 o
   8   8   6      340.04      200.08     81.87 o
   9   8   6     1234.91     1767.92    210.40 o
  10   8   6       23.25      -23.59    157.15 o
 -10   9   6      262.91      235.38    181.14 o
  -9   9   6       56.54       24.36     98.80 o
  -8   9   6      264.30      528.40    157.39 o
  -7   9   6     2973.26     3254.71    331.22 o
  -6   9   6      186.62        4.60    143.40 o
  -5   9   6     5539.18     5598.23    289.19 o
  -4   9   6     8724.65     8407.17    402.21 o
  -3   9   6     3222.16     2937.54    201.48 o
  -2   9   6     5691.03     6034.64    282.81 o
  -1   9   6     9220.02     8809.77    428.05 o
   0   9   6      109.68       96.92     49.52 o
   1   9   6     9304.87     8267.49    366.16 o
   2   9   6     5851.40     6215.87    253.19 o
   3   9   6     3174.36     3045.04    155.47 o
   4   9   6     8834.96     9128.75    408.62 o
   5   9   6     5352.73     5658.63    296.92 o
   6   9   6      214.66      211.23     58.25 o
   7   9   6     2873.06     3049.69    215.17 o
   8   9   6      333.05      412.37    131.07 o
   9   9   6       92.70      114.56    114.46 o
  10   9   6      259.23      221.15    181.26 o
  -9  10   6      784.88      857.99    205.17 o
  -8  10   6      160.04      257.46    125.57 o
  -7  10   6     1566.77     1449.00    202.92 o
  -6  10   6      280.35      228.71     89.70 o
  -5  10   6     3876.91     3312.49    225.92 o
  -4  10   6      479.35      481.75     97.34 o
  -3  10   6    17022.46    16184.21    773.07 o
  -2  10   6      245.97      312.25     64.43 o
  -1  10   6     4946.38     4598.55    269.70 o
   0  10   6       97.91      158.03     79.06 o
   1  10   6     5043.22     4820.27    234.32 o
   2  10   6      250.99      252.35     59.85 o
   3  10   6    16062.44    16020.13    594.99 o
   4  10   6      479.31      523.30    103.84 o
   5  10   6     3852.01     3735.67    262.60 o
   6  10   6      300.87      271.43     98.90 o
   7  10   6     1711.46     1803.15    172.85 o
   8  10   6      190.15      138.93     91.29 o
   9  10   6      654.29      745.73    181.75 o
  -9  11   6      213.32      312.42    335.99 o
  -8  11   6      184.05      278.79    185.66 o
  -7  11   6     2355.70     2586.02    392.04 o
  -6  11   6       68.21       16.32     80.14 o
  -5  11   6      494.91      745.57    114.74 o
  -4  11   6     2354.51     2513.08    187.95 o
  -3  11   6     2247.47     2443.94    192.35 o
  -2  11   6      790.00      935.12    101.94 o
  -1  11   6     2122.93     2341.21    172.76 o
   0  11   6      124.40      159.08     59.59 o
   1  11   6     2087.21     2100.50    142.69 o
   2  11   6      853.81      867.05    197.51 o
   3  11   6     2405.75     2584.82    181.53 o
   4  11   6     2376.38     2074.51    196.22 o
   5  11   6      521.70      476.51    117.78 o
   6  11   6       87.40       43.95     82.47 o
   7  11   6     2178.30     2617.79    213.27 o
   8  11   6      190.61       40.33    100.17 o
   9  11   6      277.18      249.04    147.64 o
  -9  12   6      546.22      791.81    239.38 o
  -8  12   6       66.96       13.87    173.84 o
  -7  12   6      697.55      665.60    187.92 o
  -6  12   6      198.40       78.39     88.72 o
  -5  12   6       76.56      -87.97     87.97 o
  -4  12   6      320.29      336.55     78.57 o
  -3  12   6       20.15      121.34    107.57 o
  -2  12   6      884.71      918.67    107.61 o
  -1  12   6     1507.77     1357.55    146.16 o
   0  12   6     2377.84     2244.80    177.64 o
   1  12   6     1368.93     1239.83    142.38 o
   2  12   6      947.36      900.50    127.68 o
   3  12   6       48.65       72.99    161.48 o
   4  12   6      303.73      261.05     89.53 o
   5  12   6       44.52       64.56     98.90 o
   6  12   6      169.43      357.08    122.65 o
   7  12   6      697.15      755.82    135.54 o
   8  12   6       75.31      204.69    132.27 o
   9  12   6      424.12      772.66    204.70 o
  -8  13   6      582.59      640.04    208.69 o
  -7  13   6      530.81      841.78    292.86 o
  -6  13   6       42.31       88.08    136.83 o
  -5  13   6      235.91      411.88    152.87 o
  -4  13   6      157.85      241.72     91.69 o
  -3  13   6      132.78      190.80     67.37 o
  -2  13   6     1286.61     1397.76    156.18 o
  -1  13   6      404.96      657.75     91.21 o
   0  13   6       15.70      -21.10     56.60 o
   1  13   6      457.68      484.27    124.07 o
   2  13   6     1223.71     1478.75    166.33 o
   3  13   6       94.17      141.36     95.33 o
   4  13   6      146.39       91.88     87.64 o
   5  13   6      408.66      398.74    113.75 o
   6  13   6       41.00       21.83    106.74 o
   7  13   6      558.96      481.02    132.27 o
   8  13   6      590.55      587.80    160.86 o
  -8  14   6       78.78      148.44    240.71 o
  -7  14   6       22.08     -178.53    178.53 o
  -6  14   6       82.02       43.92    179.39 o
  -5  14   6      672.64      933.23    224.16 o
  -4  14   6      428.21      590.02    299.88 o
  -3  14   6      501.58      797.83    133.34 o
  -2  14   6      566.02      616.94    107.70 o
  -1  14   6     2130.14     2196.27    163.26 o
   0  14   6      111.80       35.88     56.19 o
   1  14   6     1913.01     1924.22    169.49 o
   2  14   6      600.74      743.91    121.57 o
   3  14   6      670.03      609.97    212.63 o
   4  14   6      357.37      494.51    149.79 o
   5  14   6      812.14     1175.76    194.73 o
   6  14   6       85.16       96.12    115.35 o
   7  14   6        4.13       44.77    104.63 o
   8  14   6       63.29        5.71    109.56 o
  -7  15   6      205.32      429.27    302.89 o
  -6  15   6      195.79     -148.44    148.44 o
  -5  15   6     1032.36     1165.00    256.94 o
  -4  15   6      222.67      130.98    143.54 o
  -3  15   6       99.05      -50.39     69.69 o
  -2  15   6      182.89      150.64    127.61 o
  -1  15   6      978.45     1056.69    131.44 o
   0  15   6       62.03       58.94     58.11 o
   1  15   6     1229.44     1301.58    139.74 o
   2  15   6      211.00      351.92    102.56 o
   3  15   6       79.14       96.66    106.35 o
   4  15   6      234.94      -48.50    113.20 o
   5  15   6     1077.51      779.13    221.05 o
   6  15   6      180.20      -49.38    111.74 o
   7  15   6      244.63      195.68    116.10 o
  -6  16   6      138.61        6.02    200.59 o
  -5  16   6      228.43       -7.04    160.51 o
  -4  16   6      576.97      471.65    201.94 o
  -3  16   6     1378.83     2252.49    447.32 o
  -2  16   6       67.89      -70.50     70.50 o
  -1  16   6      393.96      364.40    113.82 o
   0  16   6       58.69       94.75     71.96 o
   1  16   6      355.20      523.21    119.12 o
   2  16   6       72.06      213.48    123.09 o
   3  16   6     1356.22     1809.90    315.93 o
   4  16   6      553.40      511.73    330.98 o
   5  16   6      192.24      145.28    166.55 o
   6  16   6      172.39      -96.85     96.85 o
  -6  17   6       25.35       68.20    266.79 o
  -5  17   6      547.75      277.07    457.35 o
  -4  17   6       94.21      219.51    180.77 o
  -3  17   6      188.30       56.30    151.27 o
  -2  17   6        6.75       20.47    100.28 o
  -1  17   6      791.55     1081.67    305.07 o
   0  17   6        6.19       21.32     86.60 o
   1  17   6      744.70     1112.24    172.78 o
   2  17   6       10.10      -11.11    126.47 o
   3  17   6      199.37      174.20    172.61 o
   4  17   6       91.76      -62.41    150.16 o
   5  17   6      531.27      329.63    642.90 o
   6  17   6       33.08      -12.66    153.86 o
  -5  18   6      298.29      300.23    193.58 o
  -4  18   6       37.80      -47.38    150.86 o
  -3  18   6      533.03      307.25    289.85 o
  -2  18   6       39.85      -77.24    130.26 o
  -1  18   6     1015.41     1693.60    256.11 o
   0  18   6        0.40       -2.31    121.76 o
   1  18   6     1014.27      928.12    287.85 o
   2  18   6       47.24     -123.37    151.59 o
   3  18   6      556.76      580.56    216.32 o
   4  18   6       33.53      -86.91    178.47 o
   5  18   6      256.83      335.10    269.80 o
  -4  19   6       85.90     -185.18    221.65 o
  -3  19   6      268.95      637.01    521.54 o
  -2  19   6       94.25      -55.67    192.14 o
  -1  19   6      147.48      205.55    156.34 o
   0  19   6      175.21      175.41    171.51 o
   1  19   6      122.34      345.02    272.80 o
   2  19   6       73.46       -5.09    178.57 o
   3  19   6      241.70      327.12    217.22 o
   4  19   6       85.38      354.43    207.50 o
  -2  20   6       99.61       72.04    206.32 o
  -1  20   6      493.62      720.12    351.04 o
   0  20   6      115.59       68.20    274.81 o
   1  20   6      480.40      178.53    296.88 o
   2  20   6       95.34       66.49    234.69 o
   1   0   7     1148.28     1041.34     56.16 o
   2   0   7      397.01      340.93     37.17 o
   3   0   7      240.23      272.54     39.76 o
   4   0   7     3581.96     3675.60    163.99 o
   5   0   7      759.83      675.19     91.99 o
   6   0   7      151.57      193.38     46.12 o
   7   0   7        2.64       29.78     51.15 o
   8   0   7     1144.86     1109.93    164.93 o
   9   0   7     3749.08     4699.07    460.45 o
  10   0   7     1578.70      372.30    624.84 o
  11   0   7      854.10      461.99    639.89 o
 -11   1   7       96.08       58.78    175.04 o
 -10   1   7       53.38        2.59    198.72 o
  -9   1   7      378.91      383.58    199.59 o
  -8   1   7      834.92     1030.70    128.06 o
  -7   1   7      645.50      616.84     67.31 o
  -6   1   7      545.34      672.74    106.77 o
  -5   1   7     2337.53     2454.78    192.25 o
  -4   1   7      445.88      611.95     77.64 o
  -3   1   7     3699.59     4007.16    152.10 o
  -2   1   7     1169.46     1302.60     88.74 o
  -1   1   7    31579.89    32205.14   1374.35 o
   0   1   7     4938.83     5179.31    315.01 o
   1   1   7    30376.95    31564.01   1072.02 o
   2   1   7      965.83     1014.65     65.32 o
   3   1   7     3126.63     3140.10    150.83 o
   4   1   7      422.54      487.28     60.15 o
   5   1   7     2351.95     2248.75    103.42 o
   6   1   7      739.36      676.58     68.18 o
   7   1   7      488.65      610.73     83.02 o
   8   1   7      796.63      903.50    125.00 o
   9   1   7      306.82      392.39    206.61 o
  10   1   7       54.97       37.75    284.84 o
  11   1   7       70.70     -214.41    214.41 o
 -11   2   7       88.18       64.55    191.34 o
 -10   2   7      687.44      310.05    220.17 o
  -9   2   7     1673.56     1911.53    318.14 o
  -8   2   7      154.49      175.10     95.65 o
  -7   2   7     1878.55     1968.38    151.61 o
  -6   2   7     3309.82     3492.58    257.10 o
  -5   2   7     6455.67     6212.32    293.10 o
  -4   2   7     8721.11     8806.22    370.01 o
  -3   2   7    16611.32    17004.42    672.08 o
  -2   2   7       70.59       56.70     34.49 o
  -1   2   7      211.97      241.75     37.90 o
   0   2   7    55210.63    58245.41   2158.45 o
   1   2   7      401.40      396.18     36.48 o
   2   2   7       64.06       31.20     24.34 o
   3   2   7    16439.40    16842.23    542.96 o
   4   2   7     9030.25     8400.82    300.66 o
   5   2   7     6626.10     6250.04    233.27 o
   6   2   7     3492.16     3664.80    149.98 o
   7   2   7     1936.76     1885.05    166.14 o
   8   2   7      118.98      105.22     75.80 o
   9   2   7     1687.56     1480.15    214.75 o
  10   2   7      700.57      480.85    565.67 o
  11   2   7      158.20       68.98    272.80 o
 -11   3   7      485.56       99.18    223.39 o
 -10   3   7      133.78      -42.35    205.56 o
  -9   3   7     1132.53     1139.62    186.79 o
  -8   3   7      206.06      169.54     68.07 o
  -7   3   7     2121.55     2111.28    179.04 o
  -6   3   7     2190.07     2335.59    153.65 o
  -5   3   7     3721.91     4208.65    274.76 o
  -4   3   7     3769.22     4050.91    317.02 o
  -3   3   7    14971.09    14122.10    677.62 o
  -2   3   7     4855.17     4850.42    257.70 o
  -1   3   7      331.72      366.56     37.86 o
   0   3   7     1327.01     1322.05     79.25 o
   1   3   7      527.21      582.36     63.94 o
   2   3   7     4430.11     4638.19    171.02 o
   3   3   7    15137.35    14518.06    470.88 o
   4   3   7     3761.88     3639.77    158.22 o
   5   3   7     3692.89     3652.46    167.36 o
   6   3   7     2642.17     2322.86    125.27 o
   7   3   7     2316.70     2334.04    148.55 o
   8   3   7      198.42      237.01     84.83 o
   9   3   7     1121.00     1284.02    160.98 o
  10   3   7      137.97      159.62    206.97 o
  11   3   7      436.06      -19.95    319.94 o
 -11   4   7      970.93      287.26    533.57 o
 -10   4   7      452.46      299.29    359.06 o
  -9   4   7      744.73      785.92    172.52 o
  -8   4   7      687.78      696.68     98.61 o
  -7   4   7     1016.94     1043.41    156.90 o
  -6   4   7       65.82      118.44     68.93 o
  -5   4   7     5172.89     4969.98    283.89 o
  -4   4   7     5823.32     5559.12    302.45 o
  -3   4   7    18914.08    20573.15    917.28 o
  -2   4   7    15270.75    16674.54    585.14 o
  -1   4   7     8542.08     7926.05    328.36 o
   0   4   7    10162.43    10410.86    422.76 o
   1   4   7     8859.60     8118.68    382.10 o
   2   4   7    16296.35    17320.42    545.47 o
   3   4   7    18679.08    19364.55    635.54 o
   4   4   7     5590.84     5401.84    211.75 o
   5   4   7     5107.57     4645.20    193.88 o
   6   4   7       53.47       66.51     39.48 o
   7   4   7      988.23     1018.56    107.62 o
   8   4   7      809.95      748.11    116.78 o
   9   4   7      791.32     1033.16    151.25 o
  10   4   7      548.75      571.68    257.50 o
  11   4   7     1084.96      581.54    672.99 o
 -10   5   7       52.30      -31.10    185.68 o
  -9   5   7      196.60      215.80    119.39 o
  -8   5   7      791.56      669.81    147.55 o
  -7   5   7      813.21      870.44    142.27 o
  -6   5   7     3936.93     4131.44    269.33 o
  -5   5   7      410.25      487.68     82.63 o
  -4   5   7     2347.30     2235.27    169.64 o
  -3   5   7      396.95      345.45     64.47 o
  -2   5   7     4894.04     5586.99    234.53 o
  -1   5   7     3098.53     2872.98    154.76 o
   0   5   7    14687.98    15066.60    674.73 o
   1   5   7     3572.15     3577.59    136.42 o
   2   5   7     4404.17     4790.91    200.92 o
   3   5   7      488.03      419.64     61.82 o
   4   5   7     2542.85     2674.47    126.53 o
   5   5   7      335.78      294.15     50.50 o
   6   5   7     4360.04     4051.64    188.12 o
   7   5   7      769.22      833.38     92.35 o
   8   5   7      784.62      754.44    123.09 o
   9   5   7      140.52      171.74    103.81 o
  10   5   7       58.13       25.41    188.88 o
 -10   6   7      423.87      303.97    238.98 o
  -9   6   7      278.87      281.22     94.79 o
  -8   6   7     1443.04     1769.02    220.87 o
  -7   6   7      442.67      555.32    122.31 o
  -6   6   7      156.53       85.47     62.34 o
  -5   6   7     1659.09     1469.91    147.70 o
  -4   6   7     2815.25     2837.02    183.36 o
  -3   6   7     6205.24     6131.09    334.69 o
  -2   6   7    12598.90    13326.64    551.21 o
  -1   6   7    10495.67    10493.08    478.62 o
   0   6   7     3384.79     3560.04    198.79 o
   1   6   7     9970.37    10038.01    370.79 o
   2   6   7    13200.75    14230.01    495.03 o
   3   6   7     5711.94     5966.39    237.20 o
   4   6   7     2452.04     2438.82    154.29 o
   5   6   7     1817.37     1941.81    114.99 o
   6   6   7      117.01      188.53     51.20 o
   7   6   7      411.38      469.77     81.43 o
   8   6   7     1469.89     1642.32    205.75 o
   9   6   7      172.00      210.84    118.42 o
  10   6   7      386.11      409.19    159.57 o
 -10   7   7      590.87      284.53    248.15 o
  -9   7   7      711.54      707.86    154.12 o
  -8   7   7      556.54      543.86    138.98 o
  -7   7   7      385.04      389.66    122.81 o
  -6   7   7     1404.68     1308.51    266.79 o
  -5   7   7      725.58      772.14    138.02 o
  -4   7   7     8724.58     8967.02    404.22 o
  -3   7   7     2012.33     1989.17    129.55 o
  -2   7   7     2447.53     2501.18    140.35 o
  -1   7   7      588.26      581.78     81.33 o
   0   7   7      133.26      140.90     58.04 o
   1   7   7      697.34      842.49     66.60 o
   2   7   7     2583.94     2500.24    141.30 o
   3   7   7     1655.27     1790.07    103.43 o
   4   7   7     8597.14     9088.67    404.77 o
   5   7   7      617.16      634.03     74.86 o
   6   7   7     1180.97     1206.21    106.42 o
   7   7   7      299.76      353.58     70.46 o
   8   7   7      519.57      370.60    122.90 o
   9   7   7      612.80      514.45    153.94 o
  10   7   7      582.82      686.34    192.96 o
 -10   8   7      479.25      418.21    205.96 o
  -9   8   7      707.69      751.92    135.58 o
  -8   8   7     1019.26     1164.39    192.67 o
  -7   8   7        6.71       47.58     81.66 o
  -6   8   7      730.41      980.86    151.25 o
  -5   8   7     1086.59     1128.64    135.12 o
  -4   8   7     2639.78     2382.95    159.06 o
  -3   8   7     1510.54     1285.77    105.46 o
  -2   8   7    12586.74    12573.89    517.21 o
  -1   8   7      211.90      211.86     56.79 o
   0   8   7     3092.31     2891.09    182.98 o
   1   8   7      141.94      122.31     42.94 o
   2   8   7    12184.35    12598.63    462.30 o
   3   8   7     1590.00     1563.22     99.11 o
   4   8   7     2624.05     2609.10    162.98 o
   5   8   7     1261.20     1209.07    128.72 o
   6   8   7      628.09      762.23     89.33 o
   7   8   7       17.80      -20.03     50.65 o
   8   8   7      929.50     1331.46    221.41 o
   9   8   7      541.87      436.21    245.60 o
  10   8   7      407.92      451.67    204.67 o
 -10   9   7      306.35      501.48    200.52 o
  -9   9   7      326.31      200.66    154.79 o
  -8   9   7      193.83      234.26    131.53 o
  -7   9   7     1131.47     1243.49    187.29 o
  -6   9   7      234.36      288.45     91.00 o
  -5   9   7       48.76       71.62     52.78 o
  -4   9   7     3453.18     3421.21    199.24 o
  -3   9   7     2271.11     2261.73    199.20 o
  -2   9   7     2514.46     2635.10    153.83 o
  -1   9   7     2062.99     2091.62    149.41 o
   0   9   7      187.01      195.47     59.15 o
   1   9   7     2082.08     1938.21    124.77 o
   2   9   7     2665.11     2491.10    132.72 o
   3   9   7     2039.05     2003.66    123.71 o
   4   9   7     3343.17     3334.55    200.83 o
   5   9   7       16.56      132.94     56.67 o
   6   9   7      203.68      103.49     60.61 o
   7   9   7     1139.43     1259.93    140.10 o
   8   9   7      207.90      148.79    100.06 o
   9   9   7      311.86      402.33    143.79 o
  10   9   7      302.43      460.41    192.20 o
  -9  10   7      817.35      492.18    197.73 o
  -8  10   7      126.43       63.07    109.45 o
  -7  10   7       32.41      -81.50     83.04 o
  -6  10   7      379.50      400.09    161.48 o
  -5  10   7      169.39       39.03     73.79 o
  -4  10   7     2070.10     2179.87    182.35 o
  -3  10   7     3405.18     3283.13    225.95 o
  -2  10   7      311.50      313.01     62.87 o
  -1  10   7     1367.24     1328.53    134.00 o
   0  10   7     2932.09     2824.35    193.31 o
   1  10   7     1360.11     1340.47    111.73 o
   2  10   7      253.94      284.47     55.93 o
   3  10   7     3640.86     3612.44    268.97 o
   4  10   7     2170.65     2019.53    202.07 o
   5  10   7      245.49      195.70    118.88 o
   6  10   7      313.34      345.33     78.95 o
   7  10   7       41.71      -55.97     84.07 o
   8  10   7      164.62      287.49    102.79 o
   9  10   7      808.40      578.19    171.93 o
  -9  11   7      233.51      302.20    202.21 o
  -8  11   7      508.32      336.86    216.04 o
  -7  11   7     1875.19     1943.81    248.28 o
  -6  11   7      628.13      589.15    131.46 o
  -5  11   7      747.21      822.61    154.28 o
  -4  11   7      399.70      489.42    103.07 o
  -3  11   7     2512.78     2839.55    203.79 o
  -2  11   7      648.52      713.96     91.67 o
  -1  11   7     3849.85     3924.62    251.33 o
   0  11   7     1066.46     1088.23    128.51 o
   1  11   7     4025.63     4409.04    262.69 o
   2  11   7      498.14      506.99    136.76 o
   3  11   7     2642.58     2776.84    175.92 o
   4  11   7      401.59      293.60    155.72 o
   5  11   7      902.64      939.91    146.06 o
   6  11   7      646.07      732.01    111.04 o
   7  11   7     1842.76     2001.32    196.29 o
   8  11   7      466.50      465.75    135.63 o
   9  11   7      283.37      402.85    141.07 o
  -9  12   7      880.38     1163.97    278.74 o
  -8  12   7      124.65      295.74    191.72 o
  -7  12   7      179.01      101.55    114.81 o
  -6  12   7      145.85      228.89    101.20 o
  -5  12   7       74.58       65.59    101.62 o
  -4  12   7      640.26      593.98    109.49 o
  -3  12   7     1433.10     1699.49    171.74 o
  -2  12   7     3195.94     3170.76    185.33 o
  -1  12   7     1037.68     1132.42    134.81 o
   0  12   7     1876.74     1901.96    172.75 o
   1  12   7     1153.11     1145.92    140.82 o
   2  12   7     2997.82     2975.19    219.29 o
   3  12   7     1486.51     1311.52    198.72 o
   4  12   7      668.05      721.11    128.66 o
   5  12   7       17.58       36.66     73.10 o
   6  12   7      148.14      117.73     94.94 o
   7  12   7      216.81      293.46    109.60 o
   8  12   7      153.85      168.63    128.09 o
   9  12   7      919.63     1197.30    191.66 o
  -8  13   7       65.77      136.33    167.21 o
  -7  13   7     1066.99     1430.22    397.17 o
  -6  13   7       92.47      112.33    174.51 o
  -5  13   7      734.04      905.85    170.43 o
  -4  13   7      338.63      412.86    114.85 o
  -3  13   7      900.52     1127.78    145.59 o
  -2  13   7      254.40      461.49     95.21 o
  -1  13   7     2501.83     2525.83    170.63 o
   0  13   7        7.64      -49.69     49.69 o
   1  13   7     2655.59     2598.53    200.87 o
   2  13   7      331.91      411.75     93.62 o
   3  13   7      892.76     1125.39    192.14 o
   4  13   7      274.65      204.13     97.68 o
   5  13   7      774.44      802.26    146.07 o
   6  13   7      109.43      276.41    124.39 o
   7  13   7     1128.15     1040.44    192.43 o
   8  13   7       58.48      148.20    148.46 o
  -8  14   7       18.46       70.21    248.73 o
  -7  14   7      764.04     1259.72    373.10 o
  -6  14   7      591.65     -138.41    204.60 o
  -5  14   7      362.66      224.78    356.05 o
  -4  14   7      622.65      390.97    136.83 o
  -3  14   7     2274.15     2184.20    209.04 o
  -2  14   7     1493.11     1727.49    163.48 o
  -1  14   7     1029.79     1162.64    129.84 o
   0  14   7      240.66      275.02     82.21 o
   1  14   7     1026.88     1329.20    139.23 o
   2  14   7     1449.93     1566.00    177.84 o
   3  14   7     2265.64     2042.12    278.58 o
   4  14   7      537.16      528.44    176.52 o
   5  14   7      386.05      434.49    127.92 o
   6  14   7      619.92      306.10    128.73 o
   7  14   7      693.12      369.93    129.19 o
   8  14   7       19.14       13.72    118.17 o
  -7  15   7      225.03      176.52    234.69 o
  -6  15   7      197.47       54.16    202.60 o
  -5  15   7      801.39      893.55    237.48 o
  -4  15   7      345.94      466.94    174.03 o
  -3  15   7      404.84      383.27    118.64 o
  -2  15   7      821.43      985.87    145.27 o
  -1  15   7      713.48      901.34    124.69 o
   0  15   7      126.64      203.81     76.15 o
   1  15   7      813.90      975.03    170.53 o
   2  15   7      867.50     1381.60    220.48 o
   3  15   7      346.73      212.75    114.47 o
   4  15   7      327.79      376.86    170.56 o
   5  15   7      848.76      558.25    209.79 o
   6  15   7      230.86      -22.60    113.06 o
   7  15   7      254.50      125.79    115.91 o
  -6  16   7      298.71        4.01    188.56 o
  -5  16   7      213.60       83.59    158.76 o
  -4  16   7      220.96      254.52    161.56 o
  -3  16   7      424.63      385.33    163.64 o
  -2  16   7        2.37      -74.38     74.38 o
  -1  16   7       89.09       62.38    115.41 o
   0  16   7      213.53      225.98     75.28 o
   1  16   7      106.88      280.30     90.90 o
   2  16   7       10.16       57.16    106.27 o
   3  16   7      402.67      503.55    254.75 o
   4  16   7      183.58      162.64    157.08 o
   5  16   7      197.23       20.59    172.51 o
   6  16   7      329.72       -0.98     91.97 o
  -6  17   7      334.97     -188.56    238.70 o
  -5  17   7      382.09      186.52    205.61 o
  -4  17   7       82.65     -149.26    149.26 o
  -3  17   7       18.49      -36.07    156.09 o
  -2  17   7      220.35      158.86    120.66 o
  -1  17   7      246.55      127.77     95.78 o
   0  17   7        4.21       30.88     88.25 o
   1  17   7      261.66      279.36    118.91 o
   2  17   7      218.05      372.71    143.24 o
   3  17   7       38.86       52.52    154.10 o
   4  17   7      109.14      -79.05    134.46 o
   5  17   7      389.93      122.16    263.78 o
   6  17   7      371.11      -81.18    120.50 o
  -5  18   7      179.35      176.58    236.70 o
  -4  18   7       79.06       90.27    173.03 o
  -3  18   7       95.54       11.97    269.80 o
  -2  18   7      104.55       -0.73    101.16 o
  -1  18   7      569.40      467.78    148.13 o
   0  18   7      950.06     1049.21    220.56 o
   1  18   7      516.58      485.88    177.80 o
   2  18   7      135.52       42.56    155.90 o
   3  18   7       57.76       85.86    176.23 o
   4  18   7       45.34      102.26    194.76 o
   5  18   7      132.50       -9.50    219.65 o
  -4  19   7      269.79      128.38    334.99 o
  -3  19   7       28.85     -170.60    297.88 o
  -2  19   7      856.41     1072.66    284.07 o
  -1  19   7      768.05      744.63    213.49 o
   0  19   7       18.56      -31.80    142.92 o
   1  19   7      779.36     1071.16    375.11 o
   2  19   7      880.24     1018.21    266.38 o
   3  19   7       15.06       51.73    185.55 o
   4  19   7      272.32      523.54    371.09 o
  -2  20   7       42.51     -328.97    328.97 o
  -1  20   7       66.38      336.33    217.69 o
   0  20   7      644.93     1219.60    395.17 o
   1  20   7       75.10      146.43    268.79 o
   2  20   7       56.55     -148.44    282.83 o
   0   0   8    43319.23    43145.26   3161.32 o
   1   0   8    25498.31    26939.81   1012.20 o
   2   0   8      369.82      280.32     35.13 o
   3   0   8     5025.90     4873.55    194.64 o
   4   0   8     3157.24     3461.87    228.97 o
   5   0   8     6660.28     5879.02    245.02 o
   6   0   8     5388.34     5106.43    203.35 o
   7   0   8     3747.87     3479.21    188.57 o
   8   0   8     1078.77     1013.00    209.45 o
   9   0   8      511.64      382.65    185.93 o
  10   0   8       17.08       65.24    209.12 o
  11   0   8      958.69      386.69    765.26 o
 -11   1   8       25.40      -35.38    202.29 o
 -10   1   8     1117.03      476.76    546.61 o
  -9   1   8      655.20      627.08    231.68 o
  -8   1   8      574.52      580.19    104.44 o
  -7   1   8     1167.73     1101.23    101.78 o
  -6   1   8     1384.19     1391.11    124.86 o
  -5   1   8     3423.05     3258.35    179.73 o
  -4   1   8    11497.56    10791.03    399.05 o
  -3   1   8     2881.03     3168.11    174.79 o
  -2   1   8     1933.35     1945.21     89.61 o
  -1   1   8     7895.51     8371.73    390.32 o
   0   1   8     4825.30     4327.39    308.41 o
   1   1   8     7904.20     8746.46    340.68 o
   2   1   8     1865.79     1816.48     91.44 o
   3   1   8     2663.22     2719.52    187.70 o
   4   1   8    11208.23    10793.13    457.37 o
   5   1   8     3472.46     3220.25    127.61 o
   6   1   8     1433.63     1461.82     97.71 o
   7   1   8     1128.40     1035.65    105.12 o
   8   1   8      786.45      881.82    120.60 o
   9   1   8      616.53      381.46    190.48 o
  10   1   8     1093.30      527.77    508.50 o
  11   1   8       29.12      125.98    235.26 o
 -11   2   8      270.43      -57.24    192.57 o
 -10   2   8      680.78       63.95    216.02 o
  -9   2   8       61.12      304.31    192.09 o
  -8   2   8     1260.06     1145.76    218.05 o
  -7   2   8      575.06      724.68     70.69 o
  -6   2   8     7788.50     6845.53    341.80 o
  -5   2   8     2547.12     2942.14    161.67 o
  -4   2   8    13113.66    13062.85    549.35 o
  -3   2   8     3617.37     3594.80    176.39 o
  -2   2   8     3787.42     3731.30    164.25 o
  -1   2   8    22882.50    23506.29   1045.73 o
   0   2   8     3013.38     2842.82    127.53 o
   1   2   8    22833.03    24316.55    908.39 o
   2   2   8     3716.71     3620.08    157.32 o
   3   2   8     3634.59     3550.70    156.74 o
   4   2   8    13354.44    13474.74    440.25 o
   5   2   8     2363.45     2451.28    135.32 o
   6   2   8     7293.00     7683.23    280.92 o
   7   2   8      564.74      646.43    102.90 o
   8   2   8     1107.07     1110.74    139.95 o
   9   2   8       55.56      -54.25    105.44 o
  10   2   8      783.95      295.44    342.01 o
  11   2   8      217.69      108.05    254.75 o
 -11   3   8      107.50      -45.29    185.55 o
 -10   3   8      984.51      257.91    216.72 o
  -9   3   8      244.04      282.37    118.37 o
  -8   3   8     2877.92     2695.39    179.65 o
  -7   3   8     1503.52     1628.63    158.38 o
  -6   3   8     2959.23     2961.94    173.77 o
  -5   3   8     1362.90     1310.00    140.71 o
  -4   3   8    19809.56    19752.93    932.90 o
  -3   3   8     5812.47     6847.60    727.02 o
  -2   3   8    17164.42    16667.17    653.47 o
  -1   3   8     2215.05     2259.24    141.46 o
   0   3   8     2131.34     2262.02     95.62 o
   1   3   8     2196.45     2314.93    112.27 o
   2   3   8    16934.11    16764.99    587.13 o
   3   3   8     5698.31     6048.59    226.67 o
   4   3   8    19681.19    20170.20    714.88 o
   5   3   8     1324.05     1310.40    126.93 o
   6   3   8     2742.07     2631.65    136.66 o
   7   3   8     1408.88     1624.75    136.08 o
   8   3   8     3007.90     3156.41    214.88 o
   9   3   8      200.74      195.71    121.31 o
  10   3   8      993.41      624.00    804.37 o
  11   3   8      117.63       20.68    248.86 o
 -11   4   8      180.86      183.38    258.33 o
 -10   4   8     1574.20      599.78    924.73 o
  -9   4   8       47.35       51.64     93.94 o
  -8   4   8      287.07      225.45     69.63 o
  -7   4   8      752.76      754.61    108.55 o
  -6   4   8     3428.42     3506.76    301.27 o
  -5   4   8      332.45      336.12    112.26 o
  -4   4   8     7991.87     8070.95    412.72 o
  -3   4   8     3749.38     3584.79    217.94 o
  -2   4   8    15355.94    15034.16    594.79 o
  -1   4   8      181.70      195.32     31.12 o
   0   4   8    23982.74    23336.18    787.82 o
   1   4   8      172.09      217.30     55.10 o
   2   4   8    14948.13    15097.38    533.23 o
   3   4   8     3770.98     3709.86    167.02 o
   4   4   8     7693.18     7778.25    285.64 o
   5   4   8      300.41      371.25     54.78 o
   6   4   8     3675.56     3104.31    157.54 o
   7   4   8      834.92      948.49    105.28 o
   8   4   8      273.42      308.55     91.01 o
   9   4   8       54.83       48.64     87.74 o
  10   4   8     1378.94     1357.98    311.08 o
  11   4   8      149.62      114.65    270.18 o
 -10   5   8      219.22       42.50    208.29 o
  -9   5   8      475.42      385.07    146.14 o
  -8   5   8     5324.44     5278.34    385.77 o
  -7   5   8       51.87       67.85     80.98 o
  -6   5   8     1406.13     1496.93    175.06 o
  -5   5   8     1414.62     1712.93    150.92 o
  -4   5   8    11473.92    10987.07    559.62 o
  -3   5   8     3164.35     3224.90    198.98 o
  -2   5   8    22414.65    22170.50    845.68 o
  -1   5   8     4781.20     5325.65    266.30 o
   0   5   8     4803.53     4313.11    331.34 o
   1   5   8     4866.64     5269.00    230.83 o
   2   5   8    22436.91    22537.44    875.77 o
   3   5   8     3046.99     3259.63    155.79 o
   4   5   8    11899.72    11403.64    393.16 o
   5   5   8     1501.95     1558.11    108.28 o
   6   5   8     1369.71     1500.01    113.42 o
   7   5   8       31.96       13.30     46.19 o
   8   5   8     5400.98     6109.47    299.07 o
   9   5   8      499.71      510.82    129.44 o
  10   5   8      222.34      542.41    250.95 o
 -10   6   8      600.98      362.18    283.89 o
  -9   6   8      370.38      494.76    146.19 o
  -8   6   8      601.23      727.60    147.47 o
  -7   6   8      359.30      264.08     97.82 o
  -6   6   8     5147.17     4856.37    382.98 o
  -5   6   8     1598.39     1543.87    149.28 o
  -4   6   8     6111.43     5676.42    327.73 o
  -3   6   8     2737.17     2518.48    108.15 o
  -2   6   8     7622.54     7653.84    324.91 o
  -1   6   8     4962.39     4965.49    259.70 o
   0   6   8    58960.33    59153.40   2533.72 o
   1   6   8     4971.51     5016.53    197.03 o
   2   6   8     7087.70     7568.85    287.69 o
   3   6   8     2817.03     2668.68    151.38 o
   4   6   8     5899.41     5301.77    216.69 o
   5   6   8     1663.87     1689.37    111.09 o
   6   6   8     4960.68     5159.37    224.47 o
   7   6   8      434.80      294.20     88.81 o
   8   6   8      631.54      707.38    121.63 o
   9   6   8      415.83      436.92    121.23 o
  10   6   8      582.28      498.63    236.60 o
 -10   7   8      847.57      471.45    246.79 o
  -9   7   8     1486.01     1119.60    203.31 o
  -8   7   8     2859.16     3124.26    297.55 o
  -7   7   8       36.69       -7.85     67.97 o
  -6   7   8      761.33      719.06    164.79 o
  -5   7   8     2782.74     2874.05    205.48 o
  -4   7   8     6245.67     6314.43    352.15 o
  -3   7   8     5691.59     5793.15    278.74 o
  -2   7   8    24269.13    24124.39    940.76 o
  -1   7   8    11532.43    11386.44    766.61 o
   0   7   8     2471.48     2451.09    275.61 o
   1   7   8    11521.70    12317.43    432.18 o
   2   7   8    24341.47    24242.81    842.32 o
   3   7   8     5618.36     5767.67    236.38 o
   4   7   8     6321.15     6350.84    303.71 o
   5   7   8     2922.68     2846.42    148.65 o
   6   7   8      882.35     1029.72    111.64 o
   7   7   8       59.54      141.58     73.24 o
   8   7   8     2875.92     3056.22    194.55 o
   9   7   8     1477.82     1447.66    219.30 o
  10   7   8      769.04      933.49    210.88 o
 -10   8   8      910.21      860.40    415.62 o
  -9   8   8       90.88      206.53    134.87 o
  -8   8   8      795.47      819.23    262.12 o
  -7   8   8      461.29      481.02    120.25 o
  -6   8   8     1996.53     2103.86    290.86 o
  -5   8   8     1188.96     1358.01    140.41 o
  -4   8   8     2193.08     2221.86    151.94 o
  -3   8   8      721.35      807.24    104.14 o
  -2   8   8      973.75     1008.63     96.02 o
  -1   8   8      469.06      625.64     85.83 o
   0   8   8     2538.62     2601.63    171.35 o
   1   8   8      470.02      578.52     58.81 o
   2   8   8     1080.60     1040.61     80.30 o
   3   8   8      681.25      825.79     74.57 o
   4   8   8     2377.62     2604.06    249.28 o
   5   8   8     1275.06     1454.20    128.72 o
   6   8   8     1538.27     1538.35    129.78 o
   7   8   8      539.28      561.64     98.40 o
   8   8   8      797.34      795.11    119.86 o
   9   8   8      107.19       66.30    130.48 o
  10   8   8     1004.49     1319.52    257.00 o
 -10   9   8      164.74     -132.84    146.77 o
  -9   9   8       70.36     -112.13    133.87 o
  -8   9   8      416.88      525.80    156.36 o
  -7   9   8      625.29      483.49    126.89 o
  -6   9   8      263.78      219.81    124.07 o
  -5   9   8       69.00       52.17     54.32 o
  -4   9   8     1296.73     1349.36    132.61 o
  -3   9   8      808.07      830.55    101.34 o
  -2   9   8     2241.08     2380.87    163.58 o
  -1   9   8     5560.12     5550.61    305.21 o
   0   9   8       13.20       29.21     43.24 o
   1   9   8     5576.20     5734.67    286.85 o
   2   9   8     2285.96     2355.81    155.75 o
   3   9   8      798.38      816.37     81.84 o
   4   9   8     1509.55     1677.84    134.25 o
   5   9   8       99.85       81.32     51.09 o
   6   9   8      282.15      271.04     67.68 o
   7   9   8      572.93      448.71     99.66 o
   8   9   8      525.63      579.51    125.46 o
   9   9   8       79.80     -113.77    113.77 o
  10   9   8      151.33      190.86    187.01 o
  -9  10   8      321.32      615.48    194.47 o
  -8  10   8      136.70      217.71    126.52 o
  -7  10   8      277.79      585.19    139.39 o
  -6  10   8      551.18      610.78    133.32 o
  -5  10   8      279.17      260.39    232.69 o
  -4  10   8      532.82      733.04    118.94 o
  -3  10   8      793.49      809.59    115.55 o
  -2  10   8     1191.19     1275.63    117.62 o
  -1  10   8      343.21      196.82     62.54 o
   0  10   8     2082.20     2054.77    158.02 o
   1  10   8      299.17      325.87     59.23 o
   2  10   8     1285.25     1505.67    105.30 o
   3  10   8      760.08      753.16     94.37 o
   4  10   8      627.51      711.74    119.21 o
   5  10   8      248.64      330.01    151.54 o
   6  10   8      583.33      737.64    107.91 o
   7  10   8      220.62       93.25     77.52 o
   8  10   8      201.11      129.48     89.31 o
   9  10   8      297.08      110.42    137.15 o
  -9  11   8      247.16      106.03    177.23 o
  -8  11   8      516.43      625.02    182.63 o
  -7  11   8      858.62      841.22    180.81 o
  -6  11   8      152.20       33.53     73.65 o
  -5  11   8      408.02      151.92    136.80 o
  -4  11   8     1546.68     1858.22    265.89 o
  -3  11   8     1079.15     1356.42    150.15 o
  -2  11   8     3129.26     3007.93    178.72 o
  -1  11   8     1521.08     1863.78    153.10 o
   0  11   8        5.47        5.00     51.93 o
   1  11   8     1539.23     1647.17    166.19 o
   2  11   8     3026.45     2882.34    204.56 o
   3  11   8     1035.96     1130.07    121.43 o
   4  11   8     1920.33     1541.60    182.17 o
   5  11   8      335.75      369.34    178.19 o
   6  11   8      165.20      159.01     72.72 o
   7  11   8      826.98      614.06    137.78 o
   8  11   8      453.04      557.53    137.79 o
   9  11   8      243.03      161.27    121.91 o
  -9  12   8      779.61     1071.28    307.91 o
  -8  12   8      407.15      324.89    211.02 o
  -7  12   8      485.78      557.84    152.59 o
  -6  12   8     1465.72     1797.90    285.32 o
  -5  12   8      454.37      488.23    138.50 o
  -4  12   8      468.13      352.23     92.24 o
  -3  12   8      288.42      309.30    114.33 o
  -2  12   8     1558.21     1462.32    162.44 o
  -1  12   8      426.68      515.37     97.23 o
   0  12   8     3887.22     4557.47    280.99 o
   1  12   8      458.43      399.79     93.27 o
   2  12   8     1530.40     1759.46    167.68 o
   3  12   8      318.95      223.83    110.91 o
   4  12   8      474.93      498.16    111.83 o
   5  12   8      420.94      503.41    168.81 o
   6  12   8     1498.08     1867.19    180.74 o
   7  12   8      457.64      461.87    124.31 o
   8  12   8      486.69      477.60    145.85 o
   9  12   8      758.77      622.19    159.14 o
  -8  13   8      343.25      103.44    194.57 o
  -7  13   8      449.23      792.34    312.92 o
  -6  13   8      530.32      310.92    210.62 o
  -5  13   8      673.09      802.95    161.55 o
  -4  13   8     1756.15     2201.46    229.10 o
  -3  13   8      429.97      467.69    101.55 o
  -2  13   8     6614.69     6555.75    479.04 o
  -1  13   8      152.48       94.89     69.20 o
   0  13   8     1201.03     1013.02    136.83 o
   1  13   8      163.93      223.69    136.87 o
   2  13   8     6967.61     6938.65    389.29 o
   3  13   8      380.21      547.20    137.56 o
   4  13   8     1776.08     1889.95    213.30 o
   5  13   8      586.17      419.05    123.78 o
   6  13   8      607.71      606.53    123.55 o
   7  13   8      465.68      345.77    127.93 o
   8  13   8      313.30      281.21    147.07 o
  -8  14   8      348.72      415.22    296.88 o
  -7  14   8       87.61       54.16    192.57 o
  -6  14   8     1368.39        2.01    252.75 o
  -5  14   8      407.78      296.41    152.80 o
  -4  14   8      319.18      513.24    131.09 o
  -3  14   8      273.81      469.79     98.40 o
  -2  14   8     1531.42     1567.64    173.41 o
  -1  14   8      189.00      115.76     60.96 o
   0  14   8      567.03      849.27    123.65 o
   1  14   8      190.32      359.97     90.79 o
   2  14   8     1215.75     1136.60    154.87 o
   3  14   8      290.80      417.96    145.65 o
   4  14   8      334.81      247.75    138.50 o
   5  14   8      436.56      427.73    121.23 o
   6  14   8     1199.95      998.34    344.08 o
   7  14   8      111.88        3.99    102.65 o
   8  14   8      329.15      569.27    154.49 o
  -7  15   8        5.85      -88.26    184.54 o
  -6  15   8      571.29      268.79    212.63 o
  -5  15   8      286.79      240.20    163.87 o
  -4  15   8     1964.77     2019.62    302.53 o
  -3  15   8      404.65      369.33    107.89 o
  -2  15   8     1764.55     1780.17    215.41 o
  -1  15   8      290.00      349.74     91.25 o
   0  15   8      478.85      604.67     99.18 o
   1  15   8      306.93      308.76     81.84 o
   2  15   8     1842.27     1791.30    350.03 o
   3  15   8      443.10      541.34    397.17 o
   4  15   8     1823.60     1310.03    251.28 o
   5  15   8      257.16      166.04    168.78 o
   6  15   8      498.73       72.08    129.37 o
   7  15   8        5.98       50.82    108.73 o
  -6  16   8      296.71     -148.44    148.44 o
  -5  16   8       76.98      -64.95    347.02 o
  -4  16   8      700.42      556.46    369.09 o
  -3  16   8      134.35      209.18    147.33 o
  -2  16   8      937.68      780.49    164.11 o
  -1  16   8      193.92      145.04     93.56 o
   0  16   8      249.25      227.30    119.87 o
   1  16   8      188.13      172.74     90.16 o
   2  16   8      923.67      860.08    192.00 o
   3  16   8      128.44      150.91    128.71 o
   4  16   8      792.51     1139.97    247.90 o
   5  16   8       87.48       82.46    137.35 o
   6  16   8      364.28      -42.31     80.05 o
  -6  17   8      322.96     -178.53    178.53 o
  -5  17   8       87.89      -38.11    210.62 o
  -4  17   8      461.03      197.44    272.80 o
  -3  17   8       57.39     -112.06    149.71 o
  -2  17   8      469.19      590.55    151.38 o
  -1  17   8      129.28       94.87    106.05 o
   0  17   8      899.24      856.83    156.27 o
   1  17   8      118.42      -82.61     82.61 o
   2  17   8      504.88      575.37    192.57 o
   3  17   8       71.21       64.39    168.50 o
   4  17   8      412.97       99.34    276.82 o
   5  17   8      103.35      261.29    166.30 o
   6  17   8      226.41       29.44    126.01 o
  -5  18   8       16.27     -198.59    198.59 o
  -4  18   8       67.13     -145.25    150.66 o
  -3  18   8       85.30      175.92    207.58 o
  -2  18   8       58.29      131.09    123.89 o
  -1  18   8       68.63       79.92    125.83 o
   0  18   8      419.43      160.22    138.16 o
   1  18   8       84.09      117.46    147.19 o
   2  18   8       71.22      273.81    177.30 o
   3  18   8      101.68      111.33    179.07 o
   4  18   8      101.56       86.64    207.61 o
   5  18   8       12.44       79.44    153.72 o
  -3  19   8       48.78       75.82    334.99 o
  -2  19   8      498.58      741.14    250.29 o
  -1  19   8       84.06      -57.62    149.07 o
   0  19   8      601.44      585.62    198.72 o
   1  19   8       79.97      202.60    250.74 o
   2  19   8      507.59      537.72    235.70 o
   3  19   8       38.08        5.59    172.50 o
  -1  20   8       61.35      111.60    188.69 o
   0  20   8      278.78      300.89    280.83 o
   1  20   8       49.99      -68.20    240.71 o
   1   0   9     2064.58     2039.99    103.11 o
   2   0   9       17.42       41.52     25.60 o
   3   0   9       13.76       -7.38     25.29 o
   4   0   9     5550.36     5599.43    229.60 o
   5   0   9     1481.61     1314.37     96.45 o
   6   0   9     1850.18     1811.73    105.45 o
   7   0   9      323.29      513.97     81.18 o
   8   0   9     4224.74     4319.44    259.49 o
   9   0   9       61.17        8.37    154.12 o
  10   0   9      489.01      348.96    382.13 o
  11   0   9      162.01     -104.92    208.17 o
 -11   1   9       64.09      -72.60    199.62 o
 -10   1   9      484.23      426.11    271.80 o
  -9   1   9     1487.54     1675.69    302.77 o
  -8   1   9      170.62      209.72     83.61 o
  -7   1   9      634.90      729.25     72.18 o
  -6   1   9     5434.69     5018.56    267.58 o
  -5   1   9     4537.95     4443.58    219.31 o
  -4   1   9     2641.27     2610.24    242.17 o
  -3   1   9     6925.26     7432.98    276.30 o
  -2   1   9     9059.52     8670.26    312.99 o
  -1   1   9    63413.16    65406.11   2862.00 o
   0   1   9     2097.77     1689.46     99.04 o
   1   1   9    64601.86    67888.52   2479.94 o
   2   1   9     8592.89     8527.64    314.09 o
   3   1   9     6928.69     7097.67    276.73 o
   4   1   9     2992.01     2840.33    136.36 o
   5   1   9     4059.79     3948.11    150.94 o
   6   1   9     5674.44     5495.85    205.53 o
   7   1   9      726.32      751.18     89.35 o
   8   1   9      182.30      162.51     74.30 o
   9   1   9     1525.74     1659.55    294.37 o
  10   1   9      530.38      416.08    243.72 o
  11   1   9       69.42      -93.60    230.67 o
 -11   2   9      756.96       44.21    207.61 o
 -10   2   9       45.25     -140.13    192.74 o
  -9   2   9      379.49      317.64    199.45 o
  -8   2   9       27.78       23.89     87.40 o
  -7   2   9     1525.77     1775.74    176.47 o
  -6   2   9      378.07      470.57     79.21 o
  -5   2   9     4938.85     4704.04    247.71 o
  -4   2   9     6530.40     6320.99    369.73 o
  -3   2   9     5650.47     5266.60    295.43 o
  -2   2   9     1010.92     1047.33     69.26 o
  -1   2   9     1109.48     1160.11    115.53 o
   0   2   9    11619.72    10921.00    490.91 o
   1   2   9      696.83      760.28     62.97 o
   2   2   9     1125.71     1092.96     68.82 o
   3   2   9     5578.66     5631.31    223.16 o
   4   2   9     7163.57     6596.08    208.30 o
   5   2   9     5444.47     5309.67    198.98 o
   6   2   9      344.42      296.07     65.47 o
   7   2   9     1439.82     1341.13    139.89 o
   8   2   9       86.14       81.67     79.04 o
   9   2   9      330.56      422.88    140.23 o
  10   2   9       58.05       37.71    185.23 o
  11   2   9      733.39      519.46    549.62 o
 -11   3   9      651.95     -179.32    179.32 o
 -10   3   9      289.19      -69.30    170.14 o
  -9   3   9     1899.72     2036.69    242.92 o
  -8   3   9      174.11      248.75     98.66 o
  -7   3   9      306.77      724.78    135.54 o
  -6   3   9     4234.04     4168.70    228.45 o
  -5   3   9     4352.92     4408.83    221.65 o
  -4   3   9     3403.39     3580.09    213.39 o
  -3   3   9     9017.46     9357.33    448.58 o
  -2   3   9    26546.06    26471.88   1031.46 o
  -1   3   9     8270.63     8417.14    381.21 o
   0   3   9     3413.91     3534.99    155.18 o
   1   3   9     8776.68     8362.82    303.70 o
   2   3   9    27477.74    27320.26    840.18 o
   3   3   9     8720.23     8750.21    307.11 o
   4   3   9     2958.96     3102.09    142.49 o
   5   3   9     3837.04     4062.76    196.94 o
   6   3   9     3921.06     4316.33    185.08 o
   7   3   9      274.47      288.00     66.78 o
   8   3   9      144.81       44.00     79.91 o
   9   3   9     1742.71     2038.77    211.94 o
  10   3   9      216.51      133.86    189.34 o
  11   3   9      576.52      177.24    567.67 o
 -11   4   9      159.79      104.64    251.77 o
 -10   4   9       72.78       -6.49    176.15 o
  -9   4   9      777.24      756.01    167.69 o
  -8   4   9      666.99      750.82    191.15 o
  -7   4   9     2669.81     2892.62    295.48 o
  -6   4   9      560.15      540.57    102.24 o
  -5   4   9     2585.65     2450.69    183.57 o
  -4   4   9     1466.27     1533.65    184.18 o
  -3   4   9     2462.75     2511.21    245.81 o
  -2   4   9     7961.14     7152.32    329.56 o
  -1   4   9     6130.59     5881.75    230.33 o
   0   4   9      119.40      223.70     42.62 o
   1   4   9     6501.87     6654.73    240.36 o
   2   4   9     7260.98     6685.35    239.04 o
   3   4   9     2566.46     2870.53    126.35 o
   4   4   9     1363.05     1256.38     92.40 o
   5   4   9     2365.55     2553.07    129.17 o
   6   4   9      586.05      682.22     84.32 o
   7   4   9     2515.58     2823.51    171.68 o
   8   4   9      442.15      416.80     94.79 o
   9   4   9      714.29      876.30    154.90 o
  10   4   9       82.19      101.18    221.89 o
  11   4   9      144.12      -57.88    239.00 o
 -10   5   9      750.23      364.30    283.84 o
  -9   5   9      484.27      759.48    173.45 o
  -8   5   9       25.33       96.84     87.84 o
  -7   5   9     1538.32     1495.82    246.63 o
  -6   5   9     3410.26     2969.95    221.37 o
  -5   5   9     4151.93     4196.68    264.42 o
  -4   5   9     6398.14     6270.04    345.32 o
  -3   5   9     1369.61     1130.15    125.21 o
  -2   5   9    10772.87    10947.39    423.49 o
  -1   5   9    11852.60    12276.23    454.43 o
   0   5   9    21577.58    20659.59    705.77 o
   1   5   9    11366.39    11155.28    416.67 o
   2   5   9    10653.06    10637.36    404.28 o
   3   5   9     1793.53     1867.24    106.75 o
   4   5   9     6741.28     6337.81    242.48 o
   5   5   9     4176.33     4402.06    189.79 o
   6   5   9     3144.15     3045.90    156.62 o
   7   5   9     1451.10     1217.15    126.20 o
   8   5   9       22.75       17.50     64.15 o
   9   5   9      469.63      480.70    131.42 o
  10   5   9      745.27      878.23    180.23 o
 -10   6   9      192.18      390.32    171.18 o
  -9   6   9      221.97      220.07    125.19 o
  -8   6   9     3189.23     3307.80    293.11 o
  -7   6   9     1105.12     1218.44    173.78 o
  -6   6   9     2769.40     2749.81    215.72 o
  -5   6   9      628.77      811.69    108.86 o
  -4   6   9     2200.25     2245.47    164.21 o
  -3   6   9     2830.25     2467.34    138.70 o
  -2   6   9     4937.75     4464.10    162.36 o
  -1   6   9     4507.31     4617.19    244.81 o
   0   6   9     1155.61     1304.62    192.72 o
   1   6   9     4890.54     4340.43    205.57 o
   2   6   9     4558.00     4146.34    204.48 o
   3   6   9     2862.75     2655.92    123.84 o
   4   6   9     2198.06     2037.24    114.32 o
   5   6   9      492.03      567.23     69.34 o
   6   6   9     3081.77     3041.51    157.41 o
   7   6   9     1275.36     1264.79    117.31 o
   8   6   9     3061.05     3671.26    218.66 o
   9   6   9      248.76      140.05    106.94 o
  10   6   9      172.09      402.58    157.95 o
 -10   7   9     1034.37      850.85    531.82 o
  -9   7   9      998.85      698.03    447.75 o
  -8   7   9      274.73      366.65    137.21 o
  -7   7   9      158.46      207.56     92.53 o
  -6   7   9     2531.20     2310.18    266.04 o
  -5   7   9     3327.76     3006.55    219.29 o
  -4   7   9     7797.55     7322.17    411.49 o
  -3   7   9     4394.91     4310.22    179.76 o
  -2   7   9      674.88      728.91     76.63 o
  -1   7   9     6715.40     6626.26    340.78 o
   0   7   9    28877.69    28622.77   1261.48 o
   1   7   9     6515.33     6829.14    260.49 o
   2   7   9      513.82      673.25     60.86 o
   3   7   9     4480.74     4356.53    219.57 o
   4   7   9     8239.17     8127.68    407.43 o
   5   7   9     3414.77     3562.16    206.68 o
   6   7   9     2717.95     2842.68    188.28 o
   7   7   9      133.87      171.05     69.74 o
   8   7   9      342.65      158.08    145.63 o
   9   7   9     1196.42     1306.82    212.02 o
  10   7   9     1098.15     1334.06    249.95 o
 -10   8   9       62.66      184.66    179.30 o
  -9   8   9       72.78       19.04    119.10 o
  -8   8   9     1172.34     1346.69    205.78 o
  -7   8   9     2791.05     2880.76    394.85 o
  -6   8   9     1493.61     1119.58    262.78 o
  -5   8   9     2591.90     2412.19    194.54 o
  -4   8   9     3567.14     3357.41    223.29 o
  -3   8   9      831.99      865.66    145.36 o
  -2   8   9     8093.77     7732.65    334.87 o
  -1   8   9     3728.88     3461.66    210.72 o
   0   8   9      719.74      979.45    122.32 o
   1   8   9     3776.11     3650.68    160.95 o
   2   8   9     8050.37     7351.69    291.94 o
   3   8   9      893.71      886.64     76.45 o
   4   8   9     3420.91     3442.32    195.39 o
   5   8   9     2829.66     2896.78    150.36 o
   6   8   9     1510.91     1406.43    118.23 o
   7   8   9     2917.48     3045.83    202.51 o
   8   8   9     1191.95     1593.07    162.77 o
   9   8   9      103.16      102.87    117.83 o
  10   8   9       60.67       35.54    167.49 o
 -10   9   9      378.59       14.71    158.01 o
  -9   9   9     1024.56      858.32    202.48 o
  -8   9   9      174.17      212.55    118.07 o
  -7   9   9      751.62      849.76    154.31 o
  -6   9   9     1008.66     1036.70    197.46 o
  -5   9   9     1876.27     1756.87    168.86 o
  -4   9   9     3162.83     3234.78    222.95 o
  -3   9   9     4438.11     4571.17    306.90 o
  -2   9   9     3064.74     2958.52    167.35 o
  -1   9   9      995.05     1032.21    117.65 o
   0   9   9     1484.79     1541.51    134.77 o
   1   9   9     1046.91     1033.45     91.75 o
   2   9   9     3027.73     2830.56    141.18 o
   3   9   9     4238.58     3952.62    218.85 o
   4   9   9     3170.42     3279.50    234.29 o
   5   9   9     1765.97     1962.41    148.68 o
   6   9   9     1295.53     1222.59    127.47 o
   7   9   9      810.84      758.95    122.83 o
   8   9   9      139.78       41.92     87.95 o
   9   9   9     1028.96     1196.83    210.11 o
  10   9   9      390.61      477.57    231.16 o
  -9  10   9       18.45       42.31    144.36 o
  -8  10   9      226.64      250.98    128.10 o
  -7  10   9      793.79      992.94    174.95 o
  -6  10   9     1844.22     1870.82    258.79 o
  -5  10   9      409.46      570.37    107.44 o
  -4  10   9      628.37      712.29    108.94 o
  -3  10   9     5257.69     5149.64    311.19 o
  -2  10   9     1856.83     1695.84    134.47 o
  -1  10   9     1994.95     1704.80    149.02 o
   0  10   9     2428.37     2285.35    169.81 o
   1  10   9     1871.06     2050.94    130.27 o
   2  10   9     1932.02     1917.64    135.53 o
   3  10   9     5521.98     5434.66    269.01 o
   4  10   9      677.65      492.65    105.71 o
   5  10   9      302.79      370.33     76.47 o
   6  10   9     1807.94     1735.36    162.86 o
   7  10   9      697.38      897.90    126.98 o
   8  10   9      228.48      195.06    100.85 o
   9  10   9       34.23      -13.39    136.32 o
  -9  11   9      464.66      664.99    219.51 o
  -8  11   9      861.49      922.11    223.49 o
  -7  11   9      286.44      199.87    134.05 o
  -6  11   9      103.55      -55.12     77.04 o
  -5  11   9      238.14      252.75    212.63 o
  -4  11   9     3378.84     3265.15    229.52 o
  -3  11   9     1988.34     2116.66    178.20 o
  -2  11   9     2871.77     2842.05    221.97 o
  -1  11   9      912.79      815.44    114.72 o
   0  11   9      153.68      104.53     74.65 o
   1  11   9      816.44      804.43    113.71 o
   2  11   9     2999.40     3213.46    245.85 o
   3  11   9     1786.44     1961.64    186.59 o
   4  11   9     2963.10     3273.69    257.21 o
   5  11   9      148.51       48.54     67.75 o
   6  11   9      188.13      216.78     76.44 o
   7  11   9      298.80      425.88    114.08 o
   8  11   9      770.23      841.79    158.33 o
   9  11   9      399.73      518.76    147.24 o
  -9  12   9       50.28      204.60    185.81 o
  -8  12   9      738.97      989.44    254.96 o
  -7  12   9      263.72      274.39    123.52 o
  -6  12   9     1261.91     1240.33    242.96 o
  -5  12   9        0.60       38.11    182.54 o
  -4  12   9      165.79      194.87     80.78 o
  -3  12   9      181.98       68.21     60.65 o
  -2  12   9      335.44      312.60     78.65 o
  -1  12   9     1510.10     1742.58    170.97 o
   0  12   9     6611.54     6312.94    357.45 o
   1  12   9     1334.98     1466.86    160.17 o
   2  12   9      232.21      215.64     95.74 o
   3  12   9      125.49       90.16     63.66 o
   4  12   9      224.42       41.74    109.60 o
   5  12   9        2.73      -29.55    128.47 o
   6  12   9     1185.28     1229.28    144.90 o
   7  12   9      239.77      249.05    106.26 o
   8  12   9      734.57      843.60    187.26 o
   9  12   9       39.77      130.81    130.42 o
  -8  13   9      206.20      463.37    270.80 o
  -7  13   9       82.68      150.44    232.69 o
  -6  13   9      143.17      250.62    158.67 o
  -5  13   9      309.54      295.38    146.99 o
  -4  13   9      649.83      671.95    129.17 o
  -3  13   9      233.27      300.71     95.08 o
  -2  13   9      277.47      252.12    122.31 o
  -1  13   9      123.21      183.13     61.02 o
   0  13   9        3.54       13.69     72.89 o
   1  13   9      126.59      187.06     67.41 o
   2  13   9      412.97      393.70     93.96 o
   3  13   9      246.58      141.79     99.17 o
   4  13   9      506.55      495.92    117.54 o
   5  13   9      232.10      166.45    127.65 o
   6  13   9      180.25      455.16    110.09 o
   7  13   9       62.63      -80.97    100.72 o
   8  13   9      209.57       55.81    128.28 o
  -8  14   9      103.07      483.43    268.79 o
  -7  14   9      368.24      651.92    306.91 o
  -6  14   9      184.42     -180.53    192.57 o
  -5  14   9      274.50      314.93    250.74 o
  -4  14   9      173.73      182.57    102.52 o
  -3  14   9       17.28      100.54    105.02 o
  -2  14   9      276.79      315.93     97.15 o
  -1  14   9      359.25      345.22     77.55 o
   0  14   9      244.56      335.41     83.09 o
   1  14   9      292.06      399.68     94.18 o
   2  14   9      427.48      567.31    109.50 o
   3  14   9        7.56      -73.25     73.25 o
   4  14   9      199.48      148.17    116.15 o
   5  14   9      329.68      266.26    157.09 o
   6  14   9      111.29       60.57    102.13 o
   7  14   9      430.04      292.88    187.55 o
   8  14   9      106.64      126.26    139.63 o
  -7  15   9       23.29      114.34    206.61 o
  -6  15   9      395.37       68.20    186.55 o
  -5  15   9      347.95       20.06    252.75 o
  -4  15   9     1087.68     1091.27    233.71 o
  -3  15   9      185.10      226.06    124.68 o
  -2  15   9      204.84      176.61     74.42 o
  -1  15   9      100.63      127.25    107.12 o
   0  15   9      978.68     1201.85    161.01 o
   1  15   9      107.14      177.77     67.90 o
   2  15   9      119.43      236.70    266.79 o
   3  15   9      218.53      123.49    112.17 o
   4  15   9     1129.96     1023.99    247.73 o
   5  15   9      385.54      130.98    162.45 o
   6  15   9      353.23       32.84    102.73 o
   7  15   9       33.05        0.46    106.07 o
  -6  16   9      373.12     -138.41    138.41 o
  -5  16   9      290.97     -146.43    186.55 o
  -4  16   9      415.00      632.53    208.20 o
  -3  16   9     1028.03     1460.36    259.56 o
  -2  16   9     1091.51     1122.34    184.16 o
  -1  16   9      119.75      257.59    109.41 o
   0  16   9      237.42      315.84     88.87 o
   1  16   9      113.01      121.89    110.52 o
   2  16   9     1162.20     1315.80    222.57 o
   3  16   9      971.16      943.07    218.56 o
   4  16   9      389.37      202.89    167.86 o
   5  16   9      289.48      -42.74    125.52 o
   6  16   9      368.42       36.40     88.25 o
  -6  17   9      623.75     -124.37    234.69 o
  -5  17   9      191.50       90.27    228.67 o
  -4  17   9      456.22      262.72    170.76 o
  -3  17   9       48.19     -161.59    309.91 o
  -2  17   9      800.65     1154.12    187.67 o
  -1  17   9      992.67      944.93    159.77 o
   0  17   9     1705.98     1633.90    235.71 o
   1  17   9      955.02     1409.56    247.43 o
   2  17   9      732.99      693.96    202.13 o
   3  17   9       46.31       40.31    145.91 o
   4  17   9      516.15      429.64    217.64 o
   5  17   9      212.34       32.33     94.90 o
   6  17   9      573.45      -55.79    122.35 o
  -5  18   9      152.74       26.08    238.70 o
  -4  18   9      138.43      133.96    171.51 o
  -3  18   9      162.46      116.50    264.78 o
  -2  18   9     1196.07     1216.55    207.22 o
  -1  18   9      337.89      199.32    133.57 o
   0  18   9     1407.63     1159.43    309.91 o
   1  18   9      364.55      318.04    168.08 o
   2  18   9     1247.70     1491.20    450.33 o
   3  18   9      170.16      433.42    205.31 o
   4  18   9      162.70      357.33    211.45 o
   5  18   9      145.37      189.99    130.16 o
  -3  19   9      116.08       33.22    185.21 o
  -2  19   9      452.44      284.07    225.59 o
  -1  19   9      177.85      176.52    163.87 o
   0  19   9      182.83        2.58    155.08 o
   1  19   9      211.25      347.02    274.81 o
   2  19   9      395.47      488.65    218.64 o
   3  19   9      130.72      115.75    195.67 o
  -1  20   9       40.25      186.41    248.73 o
   0  20   9      285.75      467.38    274.81 o
   1  20   9       39.49     -204.60    220.65 o
   0   0  10    16221.12    16155.65   1221.60 o
   1   0  10    19661.13    21410.39   1160.07 o
   2   0  10     5020.02     4790.05    189.72 o
   3   0  10    25917.74    24065.81    834.78 o
   4   0  10       81.60       60.17     39.52 o
   5   0  10        5.75       43.62     35.05 o
   6   0  10     1147.59     1133.90    145.22 o
   7   0  10     6683.61     6494.39    445.59 o
   8   0  10      514.92      561.10    105.81 o
   9   0  10      312.28      375.58    185.75 o
  10   0  10       61.71      121.28    207.76 o
  11   0  10        1.05       34.00    231.26 o
 -11   1  10     1102.81      502.22    569.68 o
 -10   1  10       85.41      -51.61    185.03 o
  -9   1  10      786.07      864.20    236.86 o
  -8   1  10      136.41      125.67     90.91 o
  -7   1  10     1885.71     2208.35    161.77 o
  -6   1  10      782.21      764.10     97.78 o
  -5   1  10     8675.69     7709.44    392.44 o
  -4   1  10      320.61      338.07     48.45 o
  -3   1  10      141.71      172.67     34.39 o
  -2   1  10      141.92      153.35     33.80 o
  -1   1  10     4163.33     4518.31    222.14 o
   0   1  10     6620.90     7214.97    335.78 o
   1   1  10     4775.45     4359.02    193.17 o
   2   1  10      123.28      141.71     32.59 o
   3   1  10      165.22      182.38     40.17 o
   4   1  10      293.08      258.95     48.37 o
   5   1  10     8811.56     7274.55    301.42 o
   6   1  10      922.97     1065.13     75.92 o
   7   1  10     2227.50     2092.41    179.75 o
   8   1  10      152.14      147.42     81.22 o
   9   1  10      778.47      782.81    238.29 o
  10   1  10      113.66      -29.56    191.53 o
  11   1  10     1116.33      346.11    507.50 o
 -11   2  10      284.05       81.75    204.78 o
 -10   2  10      129.47      236.88    206.43 o
  -9   2  10      823.46      858.92    433.28 o
  -8   2  10      459.48      533.18    131.97 o
  -7   2  10     2425.38     2503.59    220.91 o
  -6   2  10      461.68      445.82     77.63 o
  -5   2  10     5680.28     5488.14    279.96 o
  -4   2  10      756.33      786.21     64.37 o
  -3   2  10    20294.89    20690.82    824.33 o
  -2   2  10     5659.85     5043.30    220.39 o
  -1   2  10     5333.82     5633.90    254.29 o
   0   2  10    14023.35    14597.72    561.52 o
   1   2  10     4712.63     4723.35    322.37 o
   2   2  10     5380.71     5009.07    199.75 o
   3   2  10    21497.91    21507.14    742.57 o
   4   2  10      748.51      695.13     70.25 o
   5   2  10     6092.33     6145.82    222.46 o
   6   2  10      466.48      486.60     69.55 o
   7   2  10     2189.88     2369.05    157.80 o
   8   2  10      412.22      327.68     96.39 o
   9   2  10     1036.97     1398.87    298.51 o
  10   2  10      106.72     -154.60    168.75 o
  11   2  10      316.56       91.80    262.88 o
 -11   3  10      480.67       11.18    200.96 o
 -10   3  10      997.66      -19.23    197.22 o
  -9   3  10      204.53      413.91    203.06 o
  -8   3  10      209.60      135.28    108.01 o
  -7   3  10      844.91     1036.24    204.92 o
  -6   3  10     2806.84     2649.73    173.03 o
  -5   3  10     7689.74     7479.20    406.23 o
  -4   3  10     3986.55     4190.88    276.24 o
  -3   3  10      131.27      286.77     81.34 o
  -2   3  10      297.26      273.71     41.30 o
  -1   3  10     2075.50     1995.28    140.23 o
   0   3  10    24037.57    25663.04    971.05 o
   1   3  10     1923.38     1889.10    105.28 o
   2   3  10      315.65      497.57     48.92 o
   3   3  10      151.98      130.02     51.99 o
   4   3  10     3948.42     3689.08    178.03 o
   5   3  10     8067.28     7410.84    377.01 o
   6   3  10     2901.55     2962.48    161.38 o
   7   3  10     1165.88     1128.95    113.31 o
   8   3  10      205.90      116.79     69.38 o
   9   3  10      217.98      230.90     96.16 o
  10   3  10      988.58      512.43    463.37 o
  11   3  10      578.19      147.11    554.64 o
 -10   4  10      540.32       52.51    190.47 o
  -9   4  10      913.13      866.28    193.31 o
  -8   4  10     1091.73     1145.06    175.71 o
  -7   4  10     1615.35     1457.67    182.40 o
  -6   4  10     1898.74     1822.46    190.24 o
  -5   4  10     2536.31     2804.41    192.98 o
  -4   4  10     1234.01     1121.41    123.59 o
  -3   4  10     9805.88     9438.44    462.42 o
  -2   4  10    15270.12    16322.02    712.77 o
  -1   4  10      141.79      170.45     36.70 o
   0   4  10    20418.00    21009.54    713.66 o
   1   4  10       44.18       96.83     31.43 o
   2   4  10    14989.49    15626.38    510.00 o
   3   4  10     9203.53     8962.37    316.36 o
   4   4  10     1171.95     1204.24     86.21 o
   5   4  10     2513.79     2548.05    145.30 o
   6   4  10     1824.45     1859.72    134.95 o
   7   4  10     1890.61     2004.14    145.11 o
   8   4  10     1170.26     1053.99    139.52 o
   9   4  10      963.73     1362.32    172.29 o
  10   4  10      604.77      729.11    258.37 o
 -10   5  10      232.69      182.64    230.24 o
  -9   5  10     1164.39      997.08    190.26 o
  -8   5  10      487.95      562.54    143.44 o
  -7   5  10     2291.58     2221.38    305.60 o
  -6   5  10      418.77      534.87    101.82 o
  -5   5  10     2942.93     2883.65    203.27 o
  -4   5  10     1373.71     1315.29    129.30 o
  -3   5  10     2092.72     1896.06    156.16 o
  -2   5  10    12994.70    12861.25    592.42 o
  -1   5  10    13421.05    13349.46    514.46 o
   0   5  10     7628.74     8351.72    304.07 o
   1   5  10    13112.22    13235.51    473.47 o
   2   5  10    12819.83    12884.93    424.70 o
   3   5  10     2390.50     2653.39    118.59 o
   4   5  10     1311.20     1391.57     96.20 o
   5   5  10     3003.95     2969.68    145.28 o
   6   5  10      337.40      358.84     62.94 o
   7   5  10     2126.23     2178.62    167.32 o
   8   5  10      427.43      620.50    109.52 o
   9   5  10     1225.09     1446.98    186.25 o
  10   5  10      216.97      134.55    137.97 o
 -10   6  10      137.45      171.06    148.35 o
  -9   6  10     2403.05     2265.53    272.32 o
  -8   6  10     1165.59     1040.81    178.98 o
  -7   6  10      733.80      622.26    191.06 o
  -6   6  10      991.82      995.50    135.20 o
  -5   6  10     1321.30     1174.28    136.21 o
  -4   6  10      249.00      270.73     75.63 o
  -3   6  10     4879.90     4665.45    227.86 o
  -2   6  10      814.65      697.66     60.69 o
  -1   6  10     4655.62     4616.73    212.95 o
   0   6  10     3279.86     2573.41    199.25 o
   1   6  10     4931.74     5010.31    260.00 o
   2   6  10      816.59      681.65     59.51 o
   3   6  10     4632.20     4459.11    183.54 o
   4   6  10      323.41      321.67     63.09 o
   5   6  10     1271.22     1330.73    111.36 o
   6   6  10      996.47     1112.28     99.36 o
   7   6  10      655.62      644.91     94.98 o
   8   6  10     1184.81     1067.25    128.37 o
   9   6  10     2335.53     2339.45    235.54 o
  10   6  10      169.79      133.09    144.31 o
 -10   7  10      279.69      368.66    172.60 o
  -9   7  10      343.75      217.30    149.77 o
  -8   7  10      164.64      147.44    116.74 o
  -7   7  10      847.55     1275.24    234.72 o
  -6   7  10       12.11        8.52     63.72 o
  -5   7  10     1896.93     1930.33    243.64 o
  -4   7  10      460.42      456.28     80.42 o
  -3   7  10     1952.56     1969.80    110.61 o
  -2   7  10      791.17      854.10     66.11 o
  -1   7  10     5126.03     4829.41    254.27 o
   0   7  10     7125.99     8388.66    509.18 o
   1   7  10     4907.92     4386.70    215.06 o
   2   7  10      775.65      763.31     87.44 o
   3   7  10     2004.03     2041.88    107.43 o
   4   7  10      448.74      572.18     65.75 o
   5   7  10     1729.03     1827.49    123.24 o
   6   7  10       33.12        2.74     63.39 o
   7   7  10      729.33      900.87    101.57 o
   8   7  10      161.45      225.29     97.18 o
   9   7  10      295.65      348.96    151.48 o
  10   7  10      261.15     -103.58    152.90 o
 -10   8  10       74.12      -81.60    163.26 o
  -9   8  10     1245.20      800.03    482.33 o
  -8   8  10     1146.79     1491.33    292.88 o
  -7   8  10      784.36      789.20    152.07 o
  -6   8  10       14.31       25.22     86.82 o
  -5   8  10     1522.84     1164.11    142.00 o
  -4   8  10     2417.73     2234.97    177.74 o
  -3   8  10    11157.89    10945.98    439.38 o
  -2   8  10      942.41     1133.12    102.07 o
  -1   8  10     9088.26     9594.15    458.49 o
   0   8  10      630.28      722.31     93.06 o
   1   8  10     9307.07     9125.06    348.57 o
   2   8  10      894.51     1056.16    122.26 o
   3   8  10    11473.41    10575.51    463.48 o
   4   8  10     2491.61     2448.94    129.66 o
   5   8  10     1539.62     1424.30    110.97 o
   6   8  10       19.56       53.75     47.79 o
   7   8  10      716.18      890.25    114.71 o
   8   8  10     1159.89     1223.70    170.04 o
   9   8  10     1267.14     1188.63    188.10 o
  10   8  10       46.87      225.24    182.04 o
 -10   9  10      149.84      159.33    175.36 o
  -9   9  10       97.78      116.66    152.71 o
  -8   9  10       90.62      249.32    121.56 o
  -7   9  10      747.23      994.18    193.67 o
  -6   9  10      689.06      798.27    185.55 o
  -5   9  10     2393.28     2386.06    187.99 o
  -4   9  10     2426.58     2611.73    223.34 o
  -3   9  10     1558.91     1707.37    124.00 o
  -2   9  10     1808.57     1690.84    124.43 o
  -1   9  10     7811.51     7205.32    381.70 o
   0   9  10      124.22      111.76     66.33 o
   1   9  10     7619.66     7637.14    388.49 o
   2   9  10     1895.04     1844.30    103.69 o
   3   9  10     1649.14     1571.06    163.74 o
   4   9  10     2502.69     2303.76    156.50 o
   5   9  10     2100.79     1909.46    153.66 o
   6   9  10      603.24      671.35    125.63 o
   7   9  10      758.38      865.49    125.67 o
   8   9  10       66.30       80.66     83.28 o
   9   9  10       82.10      109.17    139.44 o
  10   9  10      176.36      379.25    184.62 o
  -9  10  10      468.75      630.13    262.34 o
  -8  10  10      199.05      161.15    123.17 o
  -7  10  10      501.80      145.60    162.84 o
  -6  10  10      169.82       20.41    110.29 o
  -5  10  10     1834.51     1755.73    199.70 o
  -4  10  10      175.98      180.50    122.36 o
  -3  10  10     4555.17     4757.92    540.38 o
  -2  10  10      878.57     1010.90    102.74 o
  -1  10  10     1894.68     1853.61    152.22 o
   0  10  10      417.15      539.34    164.95 o
   1  10  10     1838.88     1887.68    155.94 o
   2  10  10      851.54      926.96    100.36 o
   3  10  10     4601.59     4093.15    229.07 o
   4  10  10      185.65      194.63     76.67 o
   5  10  10     1744.85     1591.86    145.28 o
   6  10  10      179.60      195.07     75.92 o
   7  10  10      548.14      568.98    112.50 o
   8  10  10      212.64      420.73    120.26 o
   9  10  10      416.40      439.85    174.24 o
  -9  11  10      667.36     1027.78    266.36 o
  -8  11  10      157.52      286.91    162.89 o
  -7  11  10      455.18      401.94    212.58 o
  -6  11  10        7.09      -80.49     80.49 o
  -5  11  10     1586.06     1540.54    351.04 o
  -4  11  10      208.01      507.46     97.35 o
  -3  11  10     1166.33     1211.79    142.15 o
  -2  11  10      665.82      720.08    102.78 o
  -1  11  10     1978.27     2152.47    166.31 o
   0  11  10      317.35      251.56    143.54 o
   1  11  10     1903.84     1958.80    169.39 o
   2  11  10      688.86      881.48    183.24 o
   3  11  10     1019.67      994.55    135.80 o
   4  11  10      218.23      391.99    100.49 o
   5  11  10     1623.49     1704.10    156.26 o
   6  11  10       17.72       56.01     61.94 o
   7  11  10      412.10      279.77    105.27 o
   8  11  10      196.73      177.80    117.98 o
   9  11  10      715.64      798.87    197.08 o
  -9  12  10      209.78      537.59    224.67 o
  -8  12  10       16.23      115.10    163.93 o
  -7  12  10       48.67      122.36    160.14 o
  -6  12  10      284.21      167.48    159.05 o
  -5  12  10      705.18      553.63    260.77 o
  -4  12  10      268.83      395.53    107.71 o
  -3  12  10     1058.98      960.74    137.62 o
  -2  12  10     1409.11     1339.98    156.63 o
  -1  12  10     1618.39     1679.26    206.69 o
   0  12  10      487.68      628.08    115.31 o
   1  12  10     1561.67     1479.42    161.43 o
   2  12  10     1473.51     1609.36    165.88 o
   3  12  10     1175.43     1449.98    199.59 o
   4  12  10      222.17      178.42     85.00 o
   5  12  10      754.57      757.65    115.35 o
   6  12  10      274.14      326.57    100.08 o
   7  12  10        8.00      -16.66     91.01 o
   8  12  10       25.94       75.34    124.13 o
   9  12  10      241.92      295.38    176.34 o
  -8  13  10      161.68      601.78    274.81 o
  -7  13  10      111.45      -54.16    222.66 o
  -6  13  10       17.90       42.19    121.79 o
  -5  13  10      506.30      436.87    170.13 o
  -4  13  10      473.33      694.24    125.13 o
  -3  13  10      989.60      979.93    141.43 o
  -2  13  10      104.31      121.37     66.25 o
  -1  13  10      626.48      535.23     86.47 o
   0  13  10      164.40      128.32     82.25 o
   1  13  10      789.92      886.51    121.73 o
   2  13  10       94.69       32.18     67.90 o
   3  13  10      828.04      499.06    143.71 o
   4  13  10      452.95      612.62    126.82 o
   5  13  10      600.46      753.12    119.45 o
   6  13  10        7.17       -7.08     96.98 o
   7  13  10      118.14      178.65    123.22 o
   8  13  10      174.10      110.86    127.63 o
  -8  14  10        1.41      300.89    248.73 o
  -7  14  10      229.05      421.24    270.80 o
  -6  14  10      326.39     -208.62    208.62 o
  -5  14  10      450.83       36.11    232.69 o
  -4  14  10      322.13      229.55    187.55 o
  -3  14  10     1868.49     2229.91    222.06 o
  -2  14  10       36.55       72.56     73.63 o
  -1  14  10     1735.08     1640.03    155.07 o
   0  14  10       54.04       74.52     70.39 o
   1  14  10     1742.88     1642.11    213.06 o
   2  14  10       40.00      129.87     75.55 o
   3  14  10     2091.09     2802.57    300.68 o
   4  14  10      305.80      137.28    134.52 o
   5  14  10      506.96      501.90    116.68 o
   6  14  10      339.35      193.14    107.70 o
   7  14  10      168.10      246.11    124.24 o
   8  14  10        3.01       16.63    148.70 o
  -7  15  10        8.86      -96.28    192.57 o
  -6  15  10      438.90     -134.40    134.40 o
  -5  15  10      496.15      180.53    258.76 o
  -4  15  10      482.54      834.63    209.79 o
  -3  15  10     1720.87     1777.34    179.29 o
  -2  15  10       66.59      -63.48     63.48 o
  -1  15  10      477.75      603.86    119.65 o
   0  15  10       20.21       10.32     89.29 o
   1  15  10      419.45      616.32    120.91 o
   2  15  10       82.97       25.27    104.10 o
   3  15  10     1666.52     1657.00    356.05 o
   4  15  10      479.32      395.47    253.75 o
   5  15  10      531.92      277.03    136.38 o
   6  15  10      402.80      -14.76     93.73 o
   7  15  10       33.31      143.93    126.59 o
  -6  16  10      182.44     -152.45    152.45 o
  -5  16  10      544.70     -150.44    170.50 o
  -4  16  10      100.73      237.33    160.90 o
  -3  16  10      737.90      824.47    243.03 o
  -2  16  10      226.84      473.78    116.80 o
  -1  16  10      401.95      466.89    109.78 o
   0  16  10     1266.80     1226.30    146.19 o
   1  16  10      366.88      441.48    138.57 o
   2  16  10      218.69      299.36    146.68 o
   3  16  10      731.14      635.31    179.69 o
   4  16  10       78.92      280.43    159.56 o
   5  16  10      555.94      -36.50    103.98 o
   6  16  10      214.19      -22.76    102.40 o
  -6  17  10      118.55     -232.69    260.77 o
  -5  17  10      298.63     -142.42    142.42 o
  -4  17  10      185.18       32.09    248.73 o
  -3  17  10      631.15      567.05    207.43 o
  -2  17  10       61.46       80.71    147.87 o
  -1  17  10      575.44      581.93    145.57 o
   0  17  10       97.20       55.69    135.81 o
   1  17  10      560.66      518.39    166.66 o
   2  17  10       56.06      167.13    134.46 o
   3  17  10      660.55      669.01    245.72 o
   4  17  10      188.22      -43.53    135.40 o
   5  17  10      261.09      -30.42     98.44 o
   6  17  10      126.18      -43.04    127.28 o
  -5  18  10      462.33     -202.60    202.60 o
  -4  18  10       87.24     -188.56    188.56 o
  -3  18  10      123.24      433.83    229.00 o
  -2  18  10      364.40      546.94    164.83 o
  -1  18  10      842.44      661.60    169.67 o
   0  18  10       88.84       99.35    113.46 o
   1  18  10      898.59     1160.20    238.29 o
   2  18  10      365.39      389.87    184.41 o
   3  18  10      110.28      181.90    165.40 o
   4  18  10       74.39     -137.66    163.90 o
   5  18  10      451.20      110.61    177.85 o
  -3  19  10      162.33      174.51    395.17 o
  -2  19  10       73.47      455.81    231.31 o
  -1  19  10       65.63      139.81    174.71 o
   0  19  10       25.13      -26.08    234.69 o
   1  19  10       60.53       26.08    238.70 o
   2  19  10       53.12        9.59    171.93 o
   3  19  10      146.73      402.66    225.06 o
  -1  20  10      347.79      699.81    289.85 o
   0  20  10      179.91      270.80    264.78 o
   1  20  10      368.27       56.17    246.73 o
   1   0  11    14968.06    15734.56    705.71 o
   2   0  11      474.89      431.82     46.22 o
   3   0  11       35.20      102.86     33.20 o
   4   0  11      823.98      692.30     67.10 o
   5   0  11     4311.02     4196.19    192.46 o
   6   0  11      325.61      199.24     50.11 o
   7   0  11       62.44      112.35     71.46 o
   8   0  11      290.83      206.64     87.14 o
   9   0  11      803.18      679.34    219.29 o
  10   0  11     1257.95      447.53    590.74 o
  11   0  11        3.88      -13.41    214.70 o
 -11   1  11       32.47      105.47    243.66 o
 -10   1  11       34.38       15.14    188.68 o
  -9   1  11      571.31     1069.43    253.75 o
  -8   1  11     3172.63     3097.62    233.21 o
  -7   1  11     1404.42     1334.21    147.37 o
  -6   1  11     2605.18     2406.71    159.68 o
  -5   1  11      188.95      214.45     50.09 o
  -4   1  11     8845.69     8720.66    320.49 o
  -3   1  11     9763.12     9368.03    337.84 o
  -2   1  11     8457.49     7776.45    335.15 o
  -1   1  11     1144.64     1418.21    140.90 o
   0   1  11     3416.15     3577.42    221.06 o
   1   1  11      868.46     1037.08     74.17 o
   2   1  11     8712.94     8421.70    337.46 o
   3   1  11     8971.09     8677.11    336.86 o
   4   1  11     8348.59     7962.27    320.76 o
   5   1  11      207.95      125.70     50.48 o
   6   1  11     2387.08     2358.24    110.00 o
   7   1  11     1259.60     1193.86    138.27 o
   8   1  11     3098.04     2939.00    222.44 o
   9   1  11      427.86      243.26    129.05 o
  10   1  11       20.47       25.96    189.19 o
  11   1  11       35.50      -76.98    225.39 o
 -11   2  11     1104.84      323.84    259.36 o
 -10   2  11      428.70      -89.50    189.89 o
  -9   2  11      776.56      641.86    231.15 o
  -8   2  11     1051.13     1194.81    273.03 o
  -7   2  11     1451.27     1578.57    151.58 o
  -6   2  11     1532.36     1435.21    175.17 o
  -5   2  11    12903.17    12105.16    519.10 o
  -4   2  11     5283.00     5485.62    244.95 o
  -3   2  11     3372.51     3655.21    178.06 o
  -2   2  11    11763.67    11995.89    465.15 o
  -1   2  11    12928.88    12189.77    556.94 o
   0   2  11    40243.11    41250.75   1541.00 o
   1   2  11    12995.26    12201.51    482.47 o
   2   2  11    11387.39    11168.80    414.55 o
   3   2  11     3295.33     3275.63    153.94 o
   4   2  11     5615.97     4974.42    263.40 o
   5   2  11    12483.98    12060.75    373.70 o
   6   2  11     1590.71     1703.21    119.61 o
   7   2  11     1259.23     1183.36    117.23 o
   8   2  11     1282.13     1213.29    169.00 o
   9   2  11      849.76      953.85    198.80 o
  10   2  11      421.71      390.85    351.04 o
  11   2  11      949.67      365.87    810.39 o
 -11   3  11       48.66      -89.61    218.56 o
 -10   3  11      252.90       -3.42    176.21 o
  -9   3  11     1437.81     1636.99    307.02 o
  -8   3  11      403.23      576.12    125.75 o
  -7   3  11     1109.03      974.16    152.88 o
  -6   3  11     1415.76     1657.69    171.74 o
  -5   3  11       84.47       76.38     50.31 o
  -4   3  11     2652.63     2672.05    196.47 o
  -3   3  11     7135.13     6943.32    352.61 o
  -2   3  11      617.30      794.90    105.68 o
  -1   3  11      374.38      293.87     49.26 o
   0   3  11     2948.57     3153.48    145.15 o
   1   3  11      448.45      373.25     47.67 o
   2   3  11      504.53      702.34     60.36 o
   3   3  11     6465.45     6397.78    262.13 o
   4   3  11     2987.83     3154.98    152.44 o
   5   3  11       81.17      127.68     50.42 o
   6   3  11     1714.90     1908.30    130.30 o
   7   3  11     1179.35     1226.97    117.89 o
   8   3  11      364.18      274.86     86.48 o
   9   3  11     1351.73     1569.03    182.68 o
  10   3  11      297.87      196.95    241.71 o
  11   3  11       41.00     -151.64    263.97 o
 -10   4  11      310.55      -46.47    169.92 o
  -9   4  11       74.38        3.58    116.41 o
  -8   4  11     2379.95     2498.67    244.55 o
  -7   4  11     1000.29     1047.34    150.44 o
  -6   4  11     1913.28     1965.61    236.92 o
  -5   4  11     8931.97     8169.09    460.74 o
  -4   4  11     8386.70     8543.44    452.30 o
  -3   4  11      473.47      445.92     78.14 o
  -2   4  11    37152.28    38332.06   1691.31 o
  -1   4  11     8205.47     7716.21    312.99 o
   0   4  11    12671.99    12830.98    502.66 o
   1   4  11     7624.60     7286.10    278.50 o
   2   4  11    38978.17    39150.44   1202.18 o
   3   4  11      482.62      516.44     55.10 o
   4   4  11     8623.48     8824.28    314.94 o
   5   4  11     9087.19     8355.69    340.09 o
   6   4  11     1955.64     1859.58    137.17 o
   7   4  11      931.03      935.08    103.86 o
   8   4  11     2633.65     2554.80    207.64 o
   9   4  11      141.16      313.75    104.23 o
  10   4  11      368.47      533.15    240.68 o
 -10   5  11      356.20      476.06    363.07 o
  -9   5  11      738.76      583.08    167.04 o
  -8   5  11      360.21      138.72     98.71 o
  -7   5  11      975.84     1240.60    225.03 o
  -6   5  11     5660.56     5698.91    352.04 o
  -5   5  11      113.48      141.54     51.97 o
  -4   5  11     3622.94     3562.62    288.85 o
  -3   5  11     6875.86     6064.67    360.09 o
  -2   5  11     2434.72     1986.04    144.60 o
  -1   5  11     2124.74     1850.46    104.12 o
   0   5  11     9966.32    10303.13    367.34 o
   1   5  11     2562.99     2593.20    146.68 o
   2   5  11     2563.17     2627.52    110.30 o
   3   5  11     7434.85     7303.83    254.69 o
   4   5  11     3608.11     3314.16    152.96 o
   5   5  11      162.96      130.36     67.43 o
   6   5  11     5568.12     5841.11    271.22 o
   7   5  11     1042.46     1148.20    119.93 o
   8   5  11      369.90      465.68     94.83 o
   9   5  11      792.10     1107.31    159.52 o
  10   5  11      369.62      330.94    162.68 o
 -10   6  11      721.03      541.78    378.20 o
  -9   6  11       97.09      230.84    183.96 o
  -8   6  11     1986.27     1805.86    297.52 o
  -7   6  11      938.55      942.91    220.53 o
  -6   6  11      194.29      122.33     76.67 o
  -5   6  11      874.47      980.98    189.14 o
  -4   6  11     4219.25     4097.27    238.39 o
  -3   6  11     3790.90     3715.25    271.32 o
  -2   6  11    12892.22    14568.03    513.28 o
  -1   6  11    15910.99    15943.16    629.12 o
   0   6  11     4506.42     4954.14    229.31 o
   1   6  11    16058.34    16565.46    577.97 o
   2   6  11    13600.18    14768.04    482.77 o
   3   6  11     3610.05     3444.28    151.80 o
   4   6  11     3771.90     3436.73    161.12 o
   5   6  11      664.99      897.08    136.42 o
   6   6  11      193.25      183.72     53.56 o
   7   6  11      991.60     1077.86    120.55 o
   8   6  11     1961.85     1902.65    169.41 o
   9   6  11       52.35      157.09    147.36 o
  10   6  11      672.24      835.93    203.04 o
 -10   7  11      240.17      145.90    156.62 o
  -9   7  11      276.74      218.51    178.69 o
  -8   7  11      161.19       96.22    119.09 o
  -7   7  11     1442.99     1664.21    270.74 o
  -6   7  11     3870.83     3748.19    262.71 o
  -5   7  11     1770.85     2062.29    167.90 o
  -4   7  11     1627.00     1713.75    173.83 o
  -3   7  11     2791.08     2890.13    167.76 o
  -2   7  11     1356.33     1511.12     93.08 o
  -1   7  11     5674.99     5598.84    238.14 o
   0   7  11    13621.11    14095.71    806.36 o
   1   7  11     5326.82     4781.54    279.89 o
   2   7  11     1654.83     1788.81    108.51 o
   3   7  11     2618.63     2624.93    197.06 o
   4   7  11     1385.55     1250.12    120.12 o
   5   7  11     1789.10     1802.30    132.02 o
   6   7  11     3786.80     3966.52    192.39 o
   7   7  11     1332.73     1416.81    126.23 o
   8   7  11      156.52      162.03     83.86 o
   9   7  11      189.46      202.84    139.73 o
  10   7  11      203.41      255.23    178.21 o
 -10   8  11      244.98      158.65    188.05 o
  -9   8  11      181.91      144.46    139.10 o
  -8   8  11      440.93      420.67    145.28 o
  -7   8  11     1074.19     1228.59    240.04 o
  -6   8  11      987.63     1074.01    195.59 o
  -5   8  11     2300.02     2393.76    186.86 o
  -4   8  11     1598.55     1826.84    170.76 o
  -3   8  11     3574.74     3580.82    168.68 o
  -2   8  11     1479.24     1591.21     95.17 o
  -1   8  11     3377.71     3317.22    309.34 o
   0   8  11      322.77      325.56     68.69 o
   1   8  11     3200.76     3224.62    173.26 o
   2   8  11     1167.31     1152.16    127.86 o
   3   8  11     3469.31     3171.93    149.61 o
   4   8  11     1210.25     1170.86     99.83 o
   5   8  11     2300.23     1948.60    154.54 o
   6   8  11      935.04      819.48    104.31 o
   7   8  11     1126.36     1328.32    143.95 o
   8   8  11      321.18      317.11    112.63 o
   9   8  11      152.07        6.99    107.29 o
  10   8  11      151.02      274.33    176.82 o
  -9   9  11      537.54      732.02    205.05 o
  -8   9  11      154.82      -42.05    137.13 o
  -7   9  11      821.29      864.96    156.37 o
  -6   9  11      896.75      886.15    189.49 o
  -5   9  11      935.69      937.03    204.78 o
  -4   9  11      635.86      686.07    199.59 o
  -3   9  11     2761.14     2802.92    155.42 o
  -2   9  11      639.80      699.33     84.44 o
  -1   9  11     1824.72     1580.88    142.99 o
   0   9  11      639.20      766.84    153.05 o
   1   9  11     1776.22     1782.86    145.01 o
   2   9  11      510.25      531.45     75.73 o
   3   9  11     2779.78     2672.94    201.03 o
   4   9  11      527.09      429.60     78.31 o
   5   9  11     1086.56     1025.90    110.42 o
   6   9  11      756.77      729.53    101.20 o
   7   9  11      852.94     1102.13    134.36 o
   8   9  11      152.46      249.39    105.38 o
   9   9  11      509.62      678.37    172.23 o
  -9  10  11      437.42      403.29    180.23 o
  -8  10  11        0.03      -35.80    112.11 o
  -7  10  11      157.74       72.44    104.96 o
  -6  10  11      177.00      389.99    155.08 o
  -5  10  11     2534.58     2749.98    266.48 o
  -4  10  11     1281.06     1296.09    176.07 o
  -3  10  11      483.34      469.16    123.93 o
  -2  10  11      499.97      510.47     79.91 o
  -1  10  11      369.70      420.42     81.67 o
   0  10  11      148.10      127.69     64.14 o
   1  10  11      478.87      517.97     89.16 o
   2  10  11      446.07      556.08     80.71 o
   3  10  11      542.67      328.32     92.00 o
   4  10  11     1257.74     1484.87    136.68 o
   5  10  11     2612.11     2824.03    180.04 o
   6  10  11      135.73      266.53     78.26 o
   7  10  11      221.49      105.58     80.76 o
   8  10  11        7.05       20.06     92.11 o
   9  10  11      431.13      543.40    176.73 o
  -9  11  11      347.21      414.16    186.24 o
  -8  11  11      153.60       56.96    151.67 o
  -7  11  11     1010.70     1151.29    202.52 o
  -6  11  11     1471.29     1839.43    405.20 o
  -5  11  11       22.25       86.25    172.51 o
  -4  11  11      462.95      415.82    120.15 o
  -3  11  11     1180.24     1374.77    158.47 o
  -2  11  11      818.41     1000.17    132.89 o
  -1  11  11      569.36      621.90    101.99 o
   0  11  11     2355.41     2811.57    200.75 o
   1  11  11      775.03      905.39    119.78 o
   2  11  11      679.05      752.88    108.73 o
   3  11  11     1421.71     1488.45    165.19 o
   4  11  11      563.80      477.19     87.73 o
   5  11  11       36.65       34.16     63.62 o
   6  11  11     1477.61     1555.77    162.40 o
   7  11  11     1067.59     1132.82    148.45 o
   8  11  11      212.97      277.11    122.56 o
   9  11  11      365.06      590.13    185.35 o
  -8  12  11      735.33     1025.72    217.39 o
  -7  12  11       66.80       20.48    160.51 o
  -6  12  11      145.93       29.10    213.63 o
  -5  12  11      310.58      649.92    240.71 o
  -4  12  11     1561.38     1964.20    220.63 o
  -3  12  11      172.39      202.78    102.55 o
  -2  12  11      951.00     1041.33    138.74 o
  -1  12  11     2674.66     2705.31    199.90 o
   0  12  11       83.87       54.83     59.56 o
   1  12  11     2396.88     2565.87    198.76 o
   2  12  11     1096.42     1253.95    146.75 o
   3  12  11      177.29      187.25     79.45 o
   4  12  11     1579.38     1725.45    186.57 o
   5  12  11      360.46      343.05     89.35 o
   6  12  11      182.59       91.02     87.11 o
   7  12  11       76.43        6.15     87.61 o
   8  12  11      725.54      849.08    166.24 o
  -8  13  11       52.75      439.30    274.81 o
  -7  13  11     1033.71      714.11    324.96 o
  -6  13  11     1140.60     1741.46    293.10 o
  -5  13  11     1187.47     1426.21    371.09 o
  -4  13  11     1232.21     1360.56    435.28 o
  -3  13  11     1214.68     1626.35    252.37 o
  -2  13  11     1360.25     1442.68    170.78 o
  -1  13  11     2276.44     2165.50    162.15 o
   0  13  11     1873.58     2246.08    348.80 o
   1  13  11     2285.98     2202.37    199.66 o
   2  13  11     1366.05     1659.51    178.29 o
   3  13  11     1254.92     1117.20    200.07 o
   4  13  11     1371.19     1805.69    198.49 o
   5  13  11     1200.96     1303.71    150.74 o
   6  13  11     1105.40     1440.33    176.71 o
   7  13  11     1011.58     1085.33    189.37 o
   8  13  11       82.91      154.57    125.94 o
  -8  14  11      132.18      -36.11    226.67 o
  -7  14  11      306.96      407.20    288.85 o
  -6  14  11      295.87      -58.17    236.70 o
  -5  14  11     1764.08     2453.13    338.28 o
  -4  14  11     1227.60     1695.00    365.08 o
  -3  14  11     2085.24     2410.23    275.43 o
  -2  14  11      689.55      890.92    142.19 o
  -1  14  11       98.31      108.93     58.35 o
   0  14  11     2302.05     2163.48    199.08 o
   1  14  11       78.24      132.71     75.20 o
   2  14  11      580.36      610.07    148.75 o
   3  14  11     2009.29     1939.80    274.77 o
   4  14  11     1287.66     1124.34    226.89 o
   5  14  11     1666.21     1833.29    186.71 o
   6  14  11      324.81      185.48    105.70 o
   7  14  11      284.02      343.34    126.01 o
   8  14  11      139.27       31.43    123.50 o
  -7  15  11      449.18      182.54    226.67 o
  -6  15  11      101.81     -134.40    192.57 o
  -5  15  11      560.50      363.07    268.79 o
  -4  15  11      599.32     1063.14    328.97 o
  -3  15  11      567.94      646.35    132.74 o
  -2  15  11     1265.85     1312.17    197.56 o
  -1  15  11      685.78      673.17    129.33 o
   0  15  11       33.03       37.32    104.77 o
   1  15  11      647.09      847.80    136.07 o
   2  15  11     1203.22     1784.39    250.10 o
   3  15  11      604.11      559.48    171.51 o
   4  15  11      603.18      539.21    198.98 o
   5  15  11      584.43      231.18    135.05 o
   6  15  11      137.83      192.58    112.62 o
   7  15  11      498.44      198.50    241.76 o
  -6  16  11      176.63      232.69    228.67 o
  -5  16  11      604.83       10.03    178.53 o
  -4  16  11      270.26      780.30    318.94 o
  -3  16  11      434.10      248.56    124.78 o
  -2  16  11       52.36       34.10     95.03 o
  -1  16  11      575.71      570.89    136.49 o
   0  16  11       23.86      -90.81     90.81 o
   1  16  11      523.00      375.14    108.08 o
   2  16  11       61.29       47.90    141.42 o
   3  16  11      388.87      592.88    171.56 o
   4  16  11      288.70      250.56    168.50 o
   5  16  11      612.30      -48.53     97.68 o
   6  16  11      177.57       51.09    147.37 o
  -5  17  11       34.00     -102.30    148.44 o
  -4  17  11        1.23     -106.31    212.63 o
  -3  17  11      109.11       65.35    159.00 o
  -2  17  11      403.44      391.03    126.42 o
  -1  17  11       81.35      133.12    100.61 o
   0  17  11       13.94       -6.59    101.59 o
   1  17  11      139.43      127.48    171.51 o
   2  17  11      384.26      288.70    150.27 o
   3  17  11      124.84       67.51    160.26 o
   4  17  11        4.97      135.16    112.92 o
   5  17  11       14.59      -60.89     90.88 o
  -4  18  11       22.13       24.07    188.56 o
  -3  18  11      185.08      244.72    332.98 o
  -2  18  11       73.22      -31.35    124.68 o
  -1  18  11      334.06       76.62    131.51 o
   0  18  11      172.67       58.40    158.47 o
   1  18  11      305.81      382.27    177.80 o
   2  18  11       91.75      138.25    159.19 o
   3  18  11      148.61       82.12    162.53 o
   4  18  11        8.26      -86.28    103.07 o
  -3  19  11       13.59       28.08    334.99 o
  -2  19  11       74.73     -262.78    320.95 o
  -1  19  11      356.95      617.50    229.73 o
   0  19  11       17.63      457.35    284.84 o
   1  19  11      345.26      585.73    304.90 o
   2  19  11       86.80      261.97    229.68 o
   3  19  11        3.63       -1.65    158.85 o
   0  20  11      198.07      270.80    274.81 o
   0   0  12      155.97      192.57     76.22 o
   1   0  12        9.76        8.04     31.80 o
   2   0  12       11.19       28.43     25.73 o
   3   0  12     6402.96     6297.90    273.22 o
   4   0  12      737.93      778.32     72.42 o
   5   0  12     2042.13     1908.45    116.21 o
   6   0  12      595.25      514.99     71.70 o
   7   0  12     1243.78     1465.67    150.86 o
   8   0  12      163.40      156.24     85.46 o
   9   0  12      237.09      191.13    170.56 o
  10   0  12        9.18     -113.62    176.69 o
  11   0  12      735.66      310.59    333.99 o
 -11   1  12      116.50     -159.46    210.54 o
 -10   1  12      517.04      109.62    206.61 o
  -9   1  12      253.27      205.61    181.93 o
  -8   1  12      402.99      535.50    109.19 o
  -7   1  12     2352.63     2273.04    187.08 o
  -6   1  12     1079.27     1145.18    121.05 o
  -5   1  12       42.89      108.38     39.66 o
  -4   1  12     3273.11     2924.38    160.85 o
  -3   1  12     2117.87     1979.30    106.55 o
  -2   1  12      488.74      546.86     59.13 o
  -1   1  12    11727.16    12206.41    557.94 o
   0   1  12     1461.24     1836.58    172.77 o
   1   1  12    11665.62    12221.87    553.50 o
   2   1  12      729.28      747.28     59.54 o
   3   1  12     2074.94     2216.43    111.77 o
   4   1  12     2978.44     2809.99    142.41 o
   5   1  12       34.67       45.88     37.17 o
   6   1  12     1127.81     1235.34     92.10 o
   7   1  12     2321.42     2222.33    198.62 o
   8   1  12      436.97      424.49    107.47 o
   9   1  12      142.39      151.42    126.88 o
  10   1  12      422.48      224.57    216.62 o
  11   1  12      113.01       52.42    296.88 o
 -11   2  12      711.11      436.19    486.43 o
 -10   2  12      291.81       23.36    184.39 o
  -9   2  12       34.50       85.80    183.19 o
  -8   2  12     2040.82     2149.61    300.32 o
  -7   2  12      503.59      629.05    124.44 o
  -6   2  12     3375.69     3300.01    196.36 o
  -5   2  12      364.64      456.39     73.08 o
  -4   2  12      158.06      109.87     37.56 o
  -3   2  12      798.23      729.38     66.30 o
  -2   2  12     6683.14     6206.28    306.45 o
  -1   2  12     5221.10     5212.47    254.39 o
   0   2  12    10567.57     9845.34    393.14 o
   1   2  12     5164.74     4805.03    217.34 o
   2   2  12     6213.96     6330.42    243.22 o
   3   2  12      802.57      827.28     70.98 o
   4   2  12       62.17       96.10     37.92 o
   5   2  12      420.00      435.28     44.87 o
   6   2  12     2955.87     3158.04    169.02 o
   7   2  12      454.33      423.04     77.93 o
   8   2  12     1822.34     2317.05    203.70 o
   9   2  12       28.97       50.99    108.46 o
  10   2  12      309.64      311.93    213.28 o
  11   2  12      586.67      590.84    560.65 o
 -11   3  12       13.52      -48.15    223.02 o
 -10   3  12      444.08      181.46    202.30 o
  -9   3  12       60.56      -32.12    167.07 o
  -8   3  12     2352.50     2562.18    249.72 o
  -7   3  12      153.24      260.34     88.16 o
  -6   3  12     1095.92     1074.94    164.48 o
  -5   3  12     1077.48     1005.77    124.32 o
  -4   3  12     8429.70     7669.67    413.67 o
  -3   3  12      403.63      521.62     85.37 o
  -2   3  12    16739.90    15653.88    726.51 o
  -1   3  12    13230.21    12923.66    588.83 o
   0   3  12    10109.27    10877.54    431.72 o
   1   3  12    13348.78    12733.37    508.88 o
   2   3  12    16317.77    16453.46    635.17 o
   3   3  12      356.34      549.93     62.04 o
   4   3  12     8430.65     7903.96    314.17 o
   5   3  12     1118.14     1061.33     94.89 o
   6   3  12     1139.99     1231.08    109.63 o
   7   3  12      198.26      187.68     62.83 o
   8   3  12     2520.35     2753.86    210.44 o
   9   3  12       54.53      -32.67     82.76 o
  10   3  12      408.26      508.38    240.51 o
  11   3  12       15.64     -203.67    263.63 o
 -10   4  12      736.63       74.73    184.19 o
  -9   4  12      233.68      175.01    119.68 o
  -8   4  12      272.94      216.51    102.15 o
  -7   4  12      857.84     1282.97    164.08 o
  -6   4  12     7084.57     6753.86    407.68 o
  -5   4  12      229.48      176.11     67.23 o
  -4   4  12     5959.98     5977.57    445.86 o
  -3   4  12      720.00      647.21     89.02 o
  -2   4  12     4582.96     4079.22    228.04 o
  -1   4  12     6642.17     6262.60    278.91 o
   0   4  12    24871.81    22526.89    861.89 o
   1   4  12     6698.71     6833.06    283.54 o
   2   4  12     4765.37     4540.80    168.26 o
   3   4  12      686.07      584.13     67.76 o
   4   4  12     6238.11     6388.37    262.39 o
   5   4  12      303.23      353.77     59.91 o
   6   4  12     7289.88     7242.79    310.94 o
   7   4  12      762.96      937.32    107.51 o
   8   4  12      227.21      324.36     94.32 o
   9   4  12      255.31      228.57    107.72 o
  10   4  12      609.47      697.79    264.51 o
 -10   5  12      208.83       31.56    187.04 o
  -9   5  12     1906.61     1856.84    308.42 o
  -8   5  12     3937.98     3968.55    390.33 o
  -7   5  12     2002.89     1824.38    208.14 o
  -6   5  12     1831.06     1958.92    184.86 o
  -5   5  12      765.52      720.41    106.51 o
  -4   5  12     1726.66     1833.48    146.99 o
  -3   5  12     3217.63     3230.98    244.31 o
  -2   5  12    24035.06    23144.08   1259.72 o
  -1   5  12     1782.71     1962.02    115.17 o
   0   5  12     3696.23     4069.44    165.72 o
   1   5  12     1732.28     1790.47     99.29 o
   2   5  12    22865.04    21349.43    691.91 o
   3   5  12     3162.57     3035.68    154.00 o
   4   5  12     1761.49     1843.83    111.57 o
   5   5  12      832.21      893.30     89.14 o
   6   5  12     1594.63     1607.39    213.90 o
   7   5  12     2049.68     2130.19    159.23 o
   8   5  12     3868.07     4106.03    237.38 o
   9   5  12     1966.60     1829.86    202.87 o
  10   5  12      239.61      348.98    161.63 o
 -10   6  12      308.99      240.79    151.36 o
  -9   6  12      290.59      422.62    153.68 o
  -8   6  12      480.37      451.20    142.75 o
  -7   6  12     1265.66     1190.38    237.86 o
  -6   6  12     2117.73     2158.68    203.26 o
  -5   6  12     3607.62     3577.40    244.86 o
  -4   6  12     1738.68     1733.52    150.25 o
  -3   6  12     2443.54     2338.97    150.39 o
  -2   6  12     2075.09     2059.36    144.98 o
  -1   6  12     9962.50    10534.07    420.85 o
   0   6  12    20525.77    19770.52    762.31 o
   1   6  12    10047.82    10364.38    386.02 o
   2   6  12     2372.34     2340.78    124.24 o
   3   6  12     2481.46     2566.04    121.11 o
   4   6  12     1934.76     1893.20    111.46 o
   5   6  12     3942.82     3743.40    188.09 o
   6   6  12     2433.50     2472.48    172.39 o
   7   6  12     1336.72     1611.19    145.33 o
   8   6  12      460.34      562.06    102.67 o
   9   6  12      329.40      571.08    161.03 o
  10   6  12      278.25      127.42    190.29 o
 -10   7  12      215.43      159.59    225.26 o
  -9   7  12      342.95      363.34    159.31 o
  -8   7  12     1327.59     1454.17    221.49 o
  -7   7  12      939.74      936.88    215.63 o
  -6   7  12      298.80      449.60    129.48 o
  -5   7  12      123.61       63.66     77.42 o
  -4   7  12     1518.91     1602.67    144.23 o
  -3   7  12      982.42      906.18     91.79 o
  -2   7  12     5812.03     5255.79    212.26 o
  -1   7  12     1181.46     1224.12     90.04 o
   0   7  12     2313.06     2478.65    143.14 o
   1   7  12     1168.71     1257.13     88.89 o
   2   7  12     5784.64     5228.79    227.20 o
   3   7  12      873.35      848.58     73.57 o
   4   7  12     1252.11     1284.94     97.08 o
   5   7  12      149.52      158.20     48.48 o
   6   7  12      340.35      523.89     95.54 o
   7   7  12      928.43      754.51    120.54 o
   8   7  12     1358.04     1634.05    179.66 o
   9   7  12      326.32      468.05    160.90 o
  10   7  12      197.95      166.80    173.75 o
 -10   8  12      296.54      408.94    201.00 o
  -9   8  12      231.34      112.70    137.35 o
  -8   8  12     1251.81     1456.10    225.31 o
  -7   8  12       30.16        0.77    109.32 o
  -6   8  12      393.80      547.77    272.37 o
  -5   8  12      182.59       58.02     87.03 o
  -4   8  12      566.66      560.03    262.78 o
  -3   8  12       17.60        0.08     45.28 o
  -2   8  12      279.48      186.24     45.89 o
  -1   8  12      208.66      278.92     56.50 o
   0   8  12     5099.46     5175.29    283.17 o
   1   8  12      224.81      234.99     48.11 o
   2   8  12      352.03      317.16     57.43 o
   3   8  12       23.25       46.57     35.43 o
   4   8  12      355.37      324.32     64.70 o
   5   8  12      136.87      195.00     55.35 o
   6   8  12      410.33      377.58     75.01 o
   7   8  12       37.29      133.63     73.14 o
   8   8  12     1238.21     1690.19    293.87 o
   9   8  12      269.65      236.90    142.72 o
  10   8  12      352.02      573.48    205.68 o
  -9   9  12      121.77      274.41    157.68 o
  -8   9  12      172.75       60.44    121.99 o
  -7   9  12      708.13      582.95    180.24 o
  -6   9  12      472.59      531.89    199.59 o
  -5   9  12     1047.75      955.45    141.99 o
  -4   9  12     2801.89     2640.90    234.17 o
  -3   9  12      431.25      444.66     66.95 o
  -2   9  12     1054.53     1164.40     91.64 o
  -1   9  12      591.73      450.71     80.80 o
   0   9  12      766.42      746.73    100.69 o
   1   9  12      625.71      516.75    201.59 o
   2   9  12     1083.60     1256.28    221.41 o
   3   9  12      398.59      337.76     66.03 o
   4   9  12     2519.79     2506.24    163.87 o
   5   9  12     1147.35     1126.39    118.24 o
   6   9  12      662.01      567.55     94.51 o
   7   9  12      633.74      596.94    107.79 o
   8   9  12      161.75      331.04    125.86 o
   9   9  12      155.17       71.63    138.18 o
  -9  10  12      307.41      528.23    180.51 o
  -8  10  12      390.38      276.31    152.60 o
  -7  10  12       48.30       22.92    102.59 o
  -6  10  12      606.00      292.77    151.64 o
  -5  10  12     1050.04     1079.74    166.90 o
  -4  10  12      811.15      733.77    133.65 o
  -3  10  12     2208.95     2059.37    206.43 o
  -2  10  12     1569.09     1713.03    129.57 o
  -1  10  12      310.40      425.91    137.27 o
   0  10  12       62.94       61.38     54.02 o
   1  10  12      278.53      245.26     69.24 o
   2  10  12     1654.48     1495.13    159.64 o
   3  10  12     2140.81     2128.52    164.86 o
   4  10  12      701.44      653.12     93.32 o
   5  10  12      966.65      766.79    101.81 o
   6  10  12      785.20     1156.68    133.44 o
   7  10  12       31.27       24.78     76.38 o
   8  10  12      435.65      610.96    132.92 o
   9  10  12      298.51      141.26    148.40 o
  -9  11  12      443.93      739.46    205.35 o
  -8  11  12      147.43      229.97    157.07 o
  -7  11  12      314.18      387.62    237.70 o
  -6  11  12      281.34      786.32    282.83 o
  -5  11  12      278.39      238.38    183.54 o
  -4  11  12     1256.83     1305.13    214.63 o
  -3  11  12      766.77      848.15    146.68 o
  -2  11  12     2958.36     3167.02    210.20 o
  -1  11  12      815.47      827.64    159.14 o
   0  11  12     4201.55     3869.10    249.00 o
   1  11  12      833.76      985.16    126.09 o
   2  11  12     3192.73     2958.58    213.46 o
   3  11  12      681.19      628.13    109.24 o
   4  11  12     1228.57     1538.60    143.27 o
   5  11  12      237.45      293.82     86.07 o
   6  11  12      348.85      381.53     91.42 o
   7  11  12      273.37      338.79    105.57 o
   8  11  12      223.16      300.04    130.53 o
   9  11  12      431.01      482.82    180.68 o
  -8  12  12      332.77      702.20    249.90 o
  -7  12  12      627.47      343.01    471.39 o
  -6  12  12      192.33      -64.19    230.68 o
  -5  12  12     1154.98     1446.27    349.03 o
  -4  12  12     2254.48     2694.96    262.16 o
  -3  12  12      620.14      580.49    144.43 o
  -2  12  12     2319.69     2431.56    197.22 o
  -1  12  12      130.90       97.43     95.24 o
   0  12  12      198.20      216.84     70.80 o
   1  12  12      146.48      176.63     68.34 o
   2  12  12     2162.38     2396.71    198.08 o
   3  12  12      600.47      497.59    102.98 o
   4  12  12     2244.07     2210.61    174.28 o
   5  12  12     1082.79     1356.29    197.67 o
   6  12  12      185.13      144.83     89.91 o
   7  12  12      587.48      637.18    130.99 o
   8  12  12      319.51      398.62    146.16 o
  -8  13  12      437.17      790.33    324.96 o
  -7  13  12       75.39      -91.94    161.02 o
  -6  13  12      574.38      695.44    206.72 o
  -5  13  12      561.72      834.46    308.91 o
  -4  13  12     1363.13     1653.75    230.75 o
  -3  13  12      355.71      374.80    161.48 o
  -2  13  12     1841.83     1957.54    194.98 o
  -1  13  12      911.44     1294.87    134.68 o
   0  13  12      872.93     1137.48    146.75 o
   1  13  12      883.67      848.36    172.54 o
   2  13  12     1841.01     2269.77    191.88 o
   3  13  12      347.96      482.64    132.16 o
   4  13  12     1355.84     1441.23    146.42 o
   5  13  12      519.14      609.14    113.54 o
   6  13  12      598.36      614.45    124.82 o
   7  13  12       86.00      342.19    133.33 o
   8  13  12      442.09      777.75    169.80 o
  -7  14  12       31.63      441.30    270.80 o
  -6  14  12      190.82     -118.35    188.56 o
  -5  14  12      110.93      262.78    260.77 o
  -4  14  12     1807.60     2300.79    431.27 o
  -3  14  12      361.01      339.49    121.17 o
  -2  14  12     2020.81     2232.82    267.55 o
  -1  14  12      137.65      171.19     63.31 o
   0  14  12     1874.45     2328.58    311.03 o
   1  14  12      163.10      219.06     91.84 o
   2  14  12     2020.57     2165.13    276.59 o
   3  14  12      339.77      530.35    167.49 o
   4  14  12     1742.91     1773.29    205.86 o
   5  14  12      104.31       46.63    120.30 o
   6  14  12      187.91      174.53    104.19 o
   7  14  12       35.70      176.84    113.45 o
  -7  15  12      480.05      429.27    244.72 o
  -6  15  12      585.93     -120.36    232.69 o
  -5  15  12      135.38      361.06    268.79 o
  -4  15  12     1027.95     1331.93    363.07 o
  -3  15  12      529.38      527.34    154.35 o
  -2  15  12     1067.43     1456.83    186.66 o
  -1  15  12      818.08      720.62    135.94 o
   0  15  12     1428.29     1357.37    164.16 o
   1  15  12      796.29      826.91    133.13 o
   2  15  12     1059.58     1476.89    232.78 o
   3  15  12      566.49      471.88    143.52 o
   4  15  12     1033.71     1316.68    193.09 o
   5  15  12      111.76      187.46    133.79 o
   6  15  12      569.40       -6.89    107.99 o
   7  15  12      489.56      316.49    297.64 o
  -6  16  12       79.84     -154.46    154.46 o
  -5  16  12      144.30      -70.21    180.53 o
  -4  16  12      513.44      740.18    310.92 o
  -3  16  12       15.04        0.76    120.55 o
  -2  16  12     1134.84     1505.48    195.46 o
  -1  16  12      761.95      604.96    129.07 o
   0  16  12      251.40      337.17    107.25 o
   1  16  12      807.40      781.72    266.99 o
   2  16  12     1136.85     1729.38    268.08 o
   3  16  12       18.53       -9.28    130.38 o
   4  16  12      455.32      418.29    152.00 o
   5  16  12      155.40      -94.54     94.54 o
   6  16  12       98.05      102.32     93.47 o
  -5  17  12       23.25       16.05    172.51 o
  -4  17  12       34.34       26.08    212.63 o
  -3  17  12       65.29      -62.18    216.64 o
  -2  17  12      115.65       59.88    130.90 o
  -1  17  12      294.75      389.96    205.95 o
   0  17  12     1149.53     1433.58    200.58 o
   1  17  12      279.30      342.73    159.45 o
   2  17  12      140.45      186.02    154.59 o
   3  17  12       81.08       -3.57    156.06 o
   4  17  12       36.40       80.57     99.74 o
   5  17  12       38.14       -3.33    136.95 o
  -4  18  12      272.43       -4.01    200.59 o
  -3  18  12       24.44     -290.86    290.86 o
  -2  18  12      454.28      356.57    181.52 o
  -1  18  12        5.21       54.06    209.43 o
   0  18  12       91.33       36.61    177.52 o
   1  18  12        6.56      -57.76    150.17 o
   2  18  12      393.66      392.53    191.23 o
   3  18  12       31.77      193.67    136.75 o
   4  18  12      288.04      -97.74     97.74 o
  -3  19  12        3.07     -108.32    274.81 o
  -2  19  12       83.64     -268.79    306.91 o
  -1  19  12      196.07       25.36    193.42 o
   0  19  12      596.46      673.99    318.94 o
   1  19  12      194.15      248.73    246.73 o
   2  19  12       61.80       82.11    142.66 o
   3  19  12        1.07       66.06    136.01 o
   0  20  12       33.80       46.14    222.66 o
   1   0  13     3699.08     4192.46    222.02 o
   2   0  13     1501.36     1358.70     89.51 o
   3   0  13     1078.19     1056.81     80.40 o
   4   0  13      916.53     1038.21     85.64 o
   5   0  13     1848.72     1648.51    112.82 o
   6   0  13      213.43      244.62     56.70 o
   7   0  13     1555.62     1592.87    191.09 o
   8   0  13     2145.30     2153.06    206.14 o
   9   0  13      161.43      142.75    168.22 o
  10   0  13      247.93       86.21    280.83 o
  11   0  13      314.57      264.61    311.92 o
 -11   1  13       62.00       30.09    231.15 o
 -10   1  13      236.54      235.09    288.85 o
  -9   1  13     1379.94     1503.21    296.19 o
  -8   1  13      627.35      718.34    147.16 o
  -7   1  13      160.47      187.77     76.75 o
  -6   1  13     1044.26     1027.98    168.51 o
  -5   1  13     1065.92     1222.89     97.51 o
  -4   1  13     2125.92     2122.62    114.57 o
  -3   1  13    11483.97    11166.45    410.59 o
  -2   1  13    12311.05    11672.77    549.86 o
  -1   1  13    10040.91    11354.23    636.57 o
   0   1  13     5588.80     5158.43    365.66 o
   1   1  13    10518.45    11085.28    448.10 o
   2   1  13    12843.86    12121.55    598.46 o
   3   1  13    11609.94    11217.26    459.13 o
   4   1  13     2186.73     2053.38    116.82 o
   5   1  13     1207.42     1232.42    100.70 o
   6   1  13     1321.19     1363.85    110.66 o
   7   1  13      229.81       76.39     67.81 o
   8   1  13      616.80      456.37    105.90 o
   9   1  13     1451.41     1460.07    218.99 o
  10   1  13      293.18      246.27    212.85 o
  11   1  13       63.34      197.62    270.20 o
 -11   2  13      464.96       68.59    458.35 o
 -10   2  13      367.96      377.95    213.87 o
  -9   2  13      374.87      474.55    216.33 o
  -8   2  13     2232.99     2458.41    355.82 o
  -7   2  13     2509.47     2566.24    190.04 o
  -6   2  13      455.60      522.54    104.52 o
  -5   2  13     3419.48     3373.28    250.25 o
  -4   2  13     2245.41     1979.44    157.50 o
  -3   2  13     4017.11     4302.32    206.19 o
  -2   2  13     6097.78     6072.91    325.08 o
  -1   2  13     6050.33     6301.01    311.30 o
   0   2  13      776.88      965.88     78.92 o
   1   2  13     6010.03     6355.25    318.77 o
   2   2  13     6990.93     7053.89    259.09 o
   3   2  13     4002.36     4512.27    191.40 o
   4   2  13     2296.35     2082.97    116.40 o
   5   2  13     3329.07     3007.01    159.99 o
   6   2  13      460.19      542.48     70.97 o
   7   2  13     2439.61     2723.36    192.70 o
   8   2  13     2641.64     2827.71    219.03 o
   9   2  13      357.06      506.09    155.49 o
  10   2  13      413.32      292.86    369.09 o
  11   2  13      547.74      -17.86    301.89 o
 -10   3  13      630.26     -129.43    163.05 o
  -9   3  13     2784.12     3259.07    434.11 o
  -8   3  13      312.41      242.57    161.07 o
  -7   3  13      835.85      907.06    194.41 o
  -6   3  13     1347.40     1653.81    209.23 o
  -5   3  13      812.87      903.68    171.39 o
  -4   3  13     9905.14    10111.01    523.63 o
  -3   3  13     8997.69     8625.24    373.90 o
  -2   3  13    14532.95    14391.91    650.50 o
  -1   3  13     5336.04     5170.12    279.56 o
   0   3  13    32870.59    32495.05   1227.67 o
   1   3  13     5690.20     5887.98    260.00 o
   2   3  13    14598.03    14147.66    509.51 o
   3   3  13     9102.12     9166.88    343.16 o
   4   3  13    10031.95    10460.09    412.74 o
   5   3  13     1065.68     1079.25     97.09 o
   6   3  13     1649.01     1936.96    131.17 o
   7   3  13      814.12      836.40    100.73 o
   8   3  13      336.66      340.41     91.44 o
   9   3  13     2762.02     3452.91    263.76 o
  10   3  13      688.02      846.74    271.63 o
 -10   4  13      110.73       68.45    180.70 o
  -9   4  13       25.27       -4.58     94.93 o
  -8   4  13     1820.51     2050.88    314.85 o
  -7   4  13     4029.47     3914.81    281.39 o
  -6   4  13     1033.57     1056.16    149.47 o
  -5   4  13     5569.47     5376.23    323.91 o
  -4   4  13     3783.51     3740.88    242.57 o
  -3   4  13     1235.99     1149.22    121.98 o
  -2   4  13    11079.66    10950.39    664.73 o
  -1   4  13     6397.00     5995.01    269.61 o
   0   4  13     9757.58     9195.79    373.92 o
   1   4  13     6886.10     6460.29    272.15 o
   2   4  13    10611.28    10202.94    385.00 o
   3   4  13     1193.03     1141.20     86.54 o
   4   4  13     4022.34     4095.75    197.28 o
   5   4  13     5087.49     5491.92    245.52 o
   6   4  13      924.39     1136.50    143.94 o
   7   4  13     3840.87     3784.32    208.30 o
   8   4  13     1810.21     2034.82    194.78 o
   9   4  13       20.10      -28.11     84.77 o
  10   4  13       93.22       82.77    168.52 o
 -10   5  13     1723.63     -126.03    209.07 o
  -9   5  13       16.54      -40.38    102.01 o
  -8   5  13      119.79       23.26    141.36 o
  -7   5  13      135.61       69.00     90.60 o
  -6   5  13     8873.52     8767.61    483.57 o
  -5   5  13      198.49      277.28     71.16 o
  -4   5  13     9424.90     9155.71    477.48 o
  -3   5  13     7776.04     7859.46    479.78 o
  -2   5  13    10105.31     9788.75    482.71 o
  -1   5  13     2465.88     2206.17    124.20 o
   0   5  13    55606.88    55718.92   2088.31 o
   1   5  13     2227.44     2123.67    110.10 o
   2   5  13    10573.18    10360.21    346.69 o
   3   5  13     7315.26     7324.64    270.12 o
   4   5  13     9223.01     9158.18    331.10 o
   5   5  13      102.18      137.46     48.35 o
   6   5  13     8423.61     8609.55    366.44 o
   7   5  13      122.14      112.91     62.88 o
   8   5  13      138.29      177.08     78.85 o
   9   5  13        4.61      -78.62     78.62 o
  10   5  13     1712.39     2414.95    366.85 o
 -10   6  13      249.47      359.61    229.30 o
  -9   6  13       39.73      106.67    122.24 o
  -8   6  13     2792.33     3120.47    402.79 o
  -7   6  13     2106.42     2276.14    317.75 o
  -6   6  13     3108.23     2779.66    221.68 o
  -5   6  13      499.33      739.37    111.36 o
  -4   6  13     1652.87     1602.18    194.92 o
  -3   6  13      553.95      571.07     70.45 o
  -2   6  13    11365.10    10147.53    489.37 o
  -1   6  13     9449.35     9060.48    390.78 o
   0   6  13     3024.48     2951.76    132.79 o
   1   6  13     9873.08    10079.62    363.52 o
   2   6  13    11073.90    10227.25    388.36 o
   3   6  13      557.16      626.73     61.15 o
   4   6  13     1292.89     1210.83     96.68 o
   5   6  13      316.90      379.63     60.63 o
   6   6  13     3236.91     2767.59    194.92 o
   7   6  13     2010.65     2278.84    168.65 o
   8   6  13     2864.73     2955.37    233.87 o
   9   6  13       46.15       91.59    116.27 o
  10   6  13      218.88      208.91    162.04 o
 -10   7  13      734.58      886.34    366.83 o
  -9   7  13       67.88      158.15    144.31 o
  -8   7  13        1.32      -93.58     93.58 o
  -7   7  13     1200.06     1476.16    265.14 o
  -6   7  13     3636.42     3767.00    265.34 o
  -5   7  13     2506.89     2768.68    203.13 o
  -4   7  13     3292.12     3014.30    271.62 o
  -3   7  13     6812.60     6154.70    340.68 o
  -2   7  13     3448.28     3509.02    173.50 o
  -1   7  13      534.11      684.08     71.45 o
   0   7  13     9760.26     9940.99    414.61 o
   1   7  13      446.48      546.69     80.13 o
   2   7  13     3141.17     3108.43    160.58 o
   3   7  13     7199.51     7182.31    258.51 o
   4   7  13     3894.91     3851.30    169.00 o
   5   7  13     2590.97     2550.36    142.31 o
   6   7  13     3717.59     3720.60    207.40 o
   7   7  13     1216.17     1454.13    162.86 o
   8   7  13        0.33       22.08     79.62 o
   9   7  13      141.61      -45.24    124.26 o
  10   7  13      779.43      933.80    248.94 o
 -10   8  13       64.56     -107.20    159.36 o
  -9   8  13      389.53      105.57    290.60 o
  -8   8  13      355.14      321.74    198.39 o
  -7   8  13     1258.41     1413.52    245.58 o
  -6   8  13      802.09      714.85    127.44 o
  -5   8  13     1576.54     1499.36    169.15 o
  -4   8  13      611.13      697.98    231.68 o
  -3   8  13     1144.51     1186.88    122.78 o
  -2   8  13     2000.18     1987.47    108.93 o
  -1   8  13     5890.85     5590.34    259.22 o
   0   8  13      610.28      490.38     67.90 o
   1   8  13     5913.34     5754.39    240.00 o
   2   8  13     2039.07     1897.22    120.93 o
   3   8  13     1221.23     1232.80    107.29 o
   4   8  13      752.56      713.81     91.17 o
   5   8  13     1465.01     1752.33    141.99 o
   6   8  13      890.33     1070.11    118.88 o
   7   8  13     1215.81     1391.32    208.46 o
   8   8  13      341.45      562.05    129.08 o
   9   8  13      401.22      603.50    174.69 o
  10   8  13       41.36       50.03    169.17 o
  -9   9  13     1054.48      840.93    438.18 o
  -8   9  13      344.60      341.21    138.56 o
  -7   9  13     1255.01     1672.69    281.88 o
  -6   9  13     1432.37     1568.09    244.94 o
  -5   9  13     1319.33     1051.92    172.92 o
  -4   9  13      221.78      297.96    122.36 o
  -3   9  13     4490.88     4218.12    405.20 o
  -2   9  13      374.77      448.06     59.85 o
  -1   9  13      583.11      606.12     74.41 o
   0   9  13     2523.93     2313.16    181.53 o
   1   9  13      513.15      476.54     66.05 o
   2   9  13      266.53      218.29     52.96 o
   3   9  13     4739.30     4893.55    229.18 o
   4   9  13       99.98       39.11     50.25 o
   5   9  13     1405.28     1354.98    127.31 o
   6   9  13     1390.85     1278.20    135.61 o
   7   9  13     1269.67     1535.50    157.51 o
   8   9  13      318.11      414.55    127.59 o
   9   9  13     1044.37     1071.80    206.19 o
  -9  10  13      117.37       65.75    157.34 o
  -8  10  13      408.23      488.19    155.47 o
  -7  10  13      682.05      932.60    268.79 o
  -6  10  13      661.55      451.33    240.71 o
  -5  10  13     2635.85     2541.65    258.94 o
  -4  10  13      740.11      653.45    144.59 o
  -3  10  13      153.03      279.16     86.03 o
  -2  10  13     4051.76     4281.76    186.51 o
  -1  10  13     3107.69     3082.20    173.90 o
   0  10  13     4584.00     4386.10    329.67 o
   1  10  13     3171.76     2850.57    253.89 o
   2  10  13     3848.59     3442.09    187.90 o
   3  10  13      129.52      154.47     59.03 o
   4  10  13      854.97      980.42    142.17 o
   5  10  13     2703.45     2996.54    205.23 o
   6  10  13      570.91      682.37    104.32 o
   7  10  13      688.45      634.18    119.33 o
   8  10  13      344.75      449.88    147.36 o
   9  10  13      130.24      202.13    163.58 o
  -9  11  13      164.56       54.29    164.98 o
  -8  11  13      640.04      584.62    219.64 o
  -7  11  13       45.77        1.71    139.13 o
  -6  11  13      641.74      850.51    308.91 o
  -5  11  13      600.36      690.39    147.57 o
  -4  11  13     2909.88     3020.11    277.61 o
  -3  11  13      176.14      221.71    168.50 o
  -2  11  13     2746.60     2668.60    147.56 o
  -1  11  13      912.62     1028.70    124.74 o
   0  11  13       47.75       -4.64     54.70 o
   1  11  13      775.59      877.95    153.01 o
   2  11  13     3013.78     2913.31    207.97 o
   3  11  13      240.14      162.76     63.04 o
   4  11  13     2457.70     2880.57    198.01 o
   5  11  13      545.22      724.90    109.11 o
   6  11  13      522.03      500.01     94.91 o
   7  11  13       34.34       47.34     81.62 o
   8  11  13      641.49      552.90    148.67 o
   9  11  13      131.46      133.62    154.42 o
  -8  12  13      789.02      775.10    245.72 o
  -7  12  13      296.83      115.57    185.55 o
  -6  12  13      901.94     1010.98    349.03 o
  -5  12  13      322.51      130.38    198.59 o
  -4  12  13      464.89      353.52    171.51 o
  -3  12  13      436.14      676.39    145.09 o
  -2  12  13     1761.80     1911.43    151.99 o
  -1  12  13      696.56      580.44     90.85 o
   0  12  13      333.50      330.76     84.09 o
   1  12  13      741.68      523.09    143.36 o
   2  12  13     1768.68     1814.44    234.20 o
   3  12  13      421.19      489.00     83.90 o
   4  12  13      597.75      592.47    104.73 o
   5  12  13      345.56      365.90     97.97 o
   6  12  13      895.72      899.89    135.06 o
   7  12  13      340.54      223.72    110.97 o
   8  12  13      788.28      976.52    184.69 o
  -8  13  13      101.90      457.35    274.81 o
  -7  13  13       22.93       84.16    178.25 o
  -6  13  13      695.51      712.42    215.54 o
  -5  13  13      523.57      864.55    308.91 o
  -4  13  13      460.68      469.94    146.90 o
  -3  13  13      154.26       19.76     91.43 o
  -2  13  13      261.43      327.20    118.46 o
  -1  13  13      170.41      359.34     78.23 o
   0  13  13      609.11      645.52    109.34 o
   1  13  13      228.16      172.04     73.80 o
   2  13  13      240.99      241.73     99.75 o
   3  13  13      247.55       96.38     73.23 o
   4  13  13      460.82      620.10    103.30 o
   5  13  13      498.95      561.95    115.78 o
   6  13  13      782.06      732.94    133.26 o
   7  13  13       14.33      -37.40    104.41 o
   8  13  13       88.77      -20.24    128.35 o
  -7  14  13       48.49      363.07    236.70 o
  -6  14  13      267.91       57.16    170.17 o
  -5  14  13      915.70     1127.33    373.10 o
  -4  14  13      408.22      538.46    135.47 o
  -3  14  13      112.89      147.85    143.42 o
  -2  14  13     1029.70     1197.33    205.80 o
  -1  14  13      572.97      668.42    105.90 o
   0  14  13       27.96       26.58     59.37 o
   1  14  13      590.21      727.88    124.33 o
   2  14  13     1165.22     1282.44    312.92 o
   3  14  13       97.60      131.55     87.94 o
   4  14  13      354.00      369.15    126.41 o
   5  14  13      932.67     1257.38    191.28 o
   6  14  13      313.49       22.82    103.01 o
   7  14  13       70.45       46.21    100.91 o
  -7  15  13       69.68      184.54    218.64 o
  -6  15  13      708.69      -20.06    242.72 o
  -5  15  13      162.43      286.85    238.70 o
  -4  15  13      675.77      629.86    302.89 o
  -3  15  13      201.15      281.48    147.43 o
  -2  15  13      674.79      657.02    189.56 o
  -1  15  13      349.19      466.23    121.05 o
   0  15  13     1398.15     1781.01    193.18 o
   1  15  13      418.18      457.91    144.54 o
   2  15  13      607.18      745.90    579.71 o
   3  15  13      221.68      259.16     98.21 o
   4  15  13      707.72      743.01    159.78 o
   5  15  13      173.24       50.61    113.41 o
   6  15  13      718.42      126.39    125.67 o
   7  15  13       69.57      -77.14    124.31 o
  -6  16  13      159.89      102.30    190.56 o
  -5  16  13      962.32       64.19    198.59 o
  -4  16  13      327.32      698.06    306.91 o
  -3  16  13       23.85       18.05    132.39 o
  -2  16  13      779.26      892.54    217.64 o
  -1  16  13      344.35      366.35    180.44 o
   0  16  13     1287.03     1541.84    183.41 o
   1  16  13      363.76      424.82    203.60 o
   2  16  13      834.67     1070.26    214.16 o
   3  16  13       27.27      -21.24     96.18 o
   4  16  13      295.94      313.20    140.80 o
   5  16  13      921.34      -64.26    108.57 o
   6  16  13      167.36      100.20    104.60 o
  -5  17  13      157.47     -146.43    168.50 o
  -4  17  13      779.07      320.95    234.69 o
  -3  17  13       67.32      198.59    246.73 o
  -2  17  13      563.69      763.83    205.11 o
  -1  17  13      193.51      186.55    174.51 o
   0  17  13      656.00      595.76    250.74 o
   1  17  13      174.36      358.78    223.66 o
   2  17  13      504.22      774.22    203.06 o
   3  17  13       44.20      -74.15    120.18 o
   4  17  13      771.12      208.51    286.31 o
   5  17  13      188.54       12.84    112.10 o
  -4  18  13      134.14     -160.47    160.47 o
  -3  18  13      184.18      341.01    383.13 o
  -2  18  13      363.63      443.14    378.12 o
  -1  18  13      228.45      326.25    184.19 o
   0  18  13      881.13     1514.47    377.11 o
   1  18  13      233.83      200.09    175.26 o
   2  18  13      324.74      249.98    138.42 o
   3  18  13      158.73       63.34    124.05 o
   4  18  13      141.77       28.21    109.83 o
  -3  19  13      164.36      603.78    336.99 o
  -2  19  13       61.95     -116.34    316.93 o
  -1  19  13       65.96       14.55    189.92 o
   0  19  13      159.07      278.82    276.82 o
   1  19  13       79.69      -25.01    166.71 o
   2  19  13       84.78        7.14    147.65 o
   3  19  13      142.38       12.55    141.46 o
   0   0  14    35645.55    35865.79   2667.87 o
   1   0  14     3220.83     3236.37    184.13 o
   2   0  14     1357.51     1195.91     87.56 o
   3   0  14     1419.02     1165.76     84.98 o
   4   0  14      490.58      457.75     60.92 o
   5   0  14     2132.39     1995.37    120.56 o
   6   0  14        1.37      -27.31     38.30 o
   7   0  14     1058.38     1153.78    132.31 o
   8   0  14        7.38        9.34     76.25 o
   9   0  14      145.22      108.60    168.78 o
  10   0  14     1051.84      626.44    656.94 o
  11   0  14      389.85      -95.52    292.86 o
 -11   1  14      407.04      199.39    237.46 o
 -10   1  14       78.66       49.54    214.63 o
  -9   1  14      154.41      346.47    204.66 o
  -8   1  14       60.48       44.93    103.59 o
  -7   1  14     2395.40     2374.66    198.13 o
  -6   1  14     1190.81     1235.42    149.69 o
  -5   1  14     4284.07     4264.59    282.29 o
  -4   1  14     1150.66     1131.93     88.52 o
  -3   1  14     5397.62     5019.22    214.92 o
  -2   1  14     7871.85     8065.94    388.20 o
  -1   1  14    21100.27    19132.78   1184.44 o
   0   1  14     2405.92     2852.68    276.18 o
   1   1  14    21322.97    18907.43    735.47 o
   2   1  14     7772.79     6869.29    310.99 o
   3   1  14     5340.15     5399.77    218.77 o
   4   1  14     1144.69     1172.85     92.73 o
   5   1  14     4434.68     4024.85    191.54 o
   6   1  14     1290.29     1264.29    109.04 o
   7   1  14     2713.73     2789.94    188.39 o
   8   1  14       70.94      135.52     85.62 o
   9   1  14      137.79      313.13    145.69 o
  10   1  14       58.90      104.34    189.97 o
  11   1  14      437.35      223.54    271.49 o
 -10   2  14     1144.54      439.36    629.86 o
  -9   2  14      182.65      -53.16    173.04 o
  -8   2  14      481.76      668.91    153.10 o
  -7   2  14     2010.85     2358.09    250.15 o
  -6   2  14     1379.49     1372.44    135.19 o
  -5   2  14     2098.35     2225.37    154.24 o
  -4   2  14      481.90      541.54     61.44 o
  -3   2  14     3119.87     3051.53    156.70 o
  -2   2  14     4466.38     4623.76    396.24 o
  -1   2  14     6509.21     7121.18    334.02 o
   0   2  14     2137.52     2108.26    208.99 o
   1   2  14     6384.61     6431.87    285.74 o
   2   2  14     4342.41     4483.88    344.44 o
   3   2  14     3075.33     2844.76    143.39 o
   4   2  14      444.13      408.27     59.17 o
   5   2  14     2240.76     2355.28    135.20 o
   6   2  14     1360.62     1608.57    148.22 o
   7   2  14     2010.52     2061.59    178.69 o
   8   2  14      434.24      561.97    108.24 o
   9   2  14      197.27       97.62    119.72 o
  10   2  14     1177.98      648.87    255.39 o
 -10   3  14      293.06      171.81    181.09 o
  -9   3  14      363.47      478.18    223.25 o
  -8   3  14      175.75      109.08    153.30 o
  -7   3  14      814.21      727.42    134.58 o
  -6   3  14     1977.13     2414.26    224.11 o
  -5   3  14       48.95       51.17     46.55 o
  -4   3  14     9347.89     8948.34    472.50 o
  -3   3  14      606.38      722.97     66.14 o
  -2   3  14     2131.64     2178.34    140.75 o
  -1   3  14     7607.72     7781.53    395.03 o
   0   3  14     1547.43     1502.03    108.86 o
   1   3  14     8218.58     8463.36    342.99 o
   2   3  14     2179.70     2277.60    130.48 o
   3   3  14      656.48      691.16     79.55 o
   4   3  14     9192.54     9133.89    356.20 o
   5   3  14      129.54      115.90     44.83 o
   6   3  14     2067.10     2038.33    143.00 o
   7   3  14     1012.13      922.12    108.66 o
   8   3  14      175.81      246.41     86.01 o
   9   3  14      356.40      523.13    154.32 o
  10   3  14      292.71      120.81    214.72 o
 -10   4  14      238.46       59.72    164.11 o
  -9   4  14     1237.89     1317.83    217.70 o
  -8   4  14     1832.72     1623.17    597.76 o
  -7   4  14     2076.95     2144.60    223.71 o
  -6   4  14     3027.19     2818.88    223.85 o
  -5   4  14      308.82      349.28     81.07 o
  -4   4  14       17.39       -0.45     41.56 o
  -3   4  14     1352.86     1451.74     97.44 o
  -2   4  14     5079.23     4434.21    241.00 o
  -1   4  14       50.30       -4.25     34.73 o
   0   4  14     5540.48     5564.60    242.07 o
   1   4  14      117.67      177.43     42.66 o
   2   4  14     4898.31     4529.76    217.30 o
   3   4  14     1157.32     1218.41    102.78 o
   4   4  14       11.52       72.86     36.78 o
   5   4  14      359.09      421.99     64.20 o
   6   4  14     3141.18     2724.89    211.71 o
   7   4  14     2081.35     2095.15    180.03 o
   8   4  14     1665.83     1618.30    172.84 o
   9   4  14     1081.74     1537.60    186.05 o
  10   4  14      261.10      430.59    192.71 o
 -10   5  14      259.24      163.84    209.99 o
  -9   5  14      684.95      483.99    169.44 o
  -8   5  14      119.20      178.15    163.87 o
  -7   5  14     2226.18     2365.34    340.03 o
  -6   5  14      299.65      462.85    104.87 o
  -5   5  14      483.93      463.51     86.05 o
  -4   5  14      276.42      219.47     63.36 o
  -3   5  14     5903.19     5922.94    302.33 o
  -2   5  14     1309.46     1517.61    111.24 o
  -1   5  14     4711.24     4899.65    220.89 o
   0   5  14     7803.12     8555.14    352.21 o
   1   5  14     4241.72     4393.74    216.32 o
   2   5  14     1272.50     1215.68     95.51 o
   3   5  14     5972.74     5991.58    249.04 o
   4   5  14      242.41      331.06     57.05 o
   5   5  14      332.15      387.59     66.02 o
   6   5  14      406.70      448.81     77.32 o
   7   5  14     2119.03     2481.81    176.21 o
   8   5  14      119.49      119.31     85.12 o
   9   5  14      754.70      853.59    169.04 o
  10   5  14      213.02       99.54    147.21 o
 -10   6  14       18.21      -48.89    178.57 o
  -9   6  14     1655.14     1149.90    450.93 o
  -8   6  14       85.38      299.13    184.74 o
  -7   6  14     2756.95     3426.70    655.93 o
  -6   6  14      253.43      183.06     76.38 o
  -5   6  14     4408.74     4625.99    285.66 o
  -4   6  14      463.28      467.45     86.89 o
  -3   6  14     3198.72     2912.64    320.10 o
  -2   6  14      661.88      750.81     89.24 o
  -1   6  14     2720.49     2879.59    177.05 o
   0   6  14       44.73       17.73     26.25 o
   1   6  14     2782.44     2899.12    140.09 o
   2   6  14      651.71      670.88     71.06 o
   3   6  14     3200.74     3084.69    137.00 o
   4   6  14      550.99      605.58     65.72 o
   5   6  14     4493.23     4100.76    211.03 o
   6   6  14      267.94      220.16     66.71 o
   7   6  14     2983.98     3277.23    198.58 o
   8   6  14       85.82      129.00    131.16 o
   9   6  14     1516.17     1454.80    223.36 o
  10   6  14       22.03     -111.08    125.70 o
 -10   7  14      152.84      349.83    183.98 o
  -9   7  14       52.72      189.57    154.37 o
  -8   7  14      666.11      490.02    220.60 o
  -7   7  14     3269.33     3131.08    393.37 o
  -6   7  14     1034.41     1235.14    156.69 o
  -5   7  14      742.40      745.65    119.54 o
  -4   7  14      820.31      816.93    137.62 o
  -3   7  14     1789.82     1737.96    177.50 o
  -2   7  14     3600.12     3332.85    173.60 o
  -1   7  14     3802.93     3907.15    217.83 o
   0   7  14     2526.34     2785.77    176.48 o
   1   7  14     3652.66     3658.31    171.15 o
   2   7  14     3537.39     3212.74    161.62 o
   3   7  14     1972.18     1934.22    105.48 o
   4   7  14      850.02      911.27     82.44 o
   5   7  14      529.32      599.86     75.75 o
   6   7  14     1122.45     1187.43    137.26 o
   7   7  14     3395.12     3780.98    246.28 o
   8   7  14      602.06      481.62    119.58 o
   9   7  14      101.42      -29.42    141.21 o
  10   7  14      200.92      235.57    185.08 o
 -10   8  14      438.04      367.31    188.03 o
  -9   8  14      200.06      300.97    148.58 o
  -8   8  14      834.88     1099.86    206.86 o
  -7   8  14      169.63      126.86    187.55 o
  -6   8  14      185.75      234.11     79.67 o
  -5   8  14     1063.88     1145.20    216.97 o
  -4   8  14      519.64      637.22    171.51 o
  -3   8  14      133.06      166.30     58.26 o
  -2   8  14     1635.41     1657.63    104.80 o
  -1   8  14     1775.27     1911.10    138.39 o
   0   8  14      132.31      103.74     44.06 o
   1   8  14     1769.29     1808.07    133.67 o
   2   8  14     1684.57     2060.92    144.54 o
   3   8  14      190.77      179.33     49.63 o
   4   8  14      621.38      724.81    120.09 o
   5   8  14      905.93      987.09    106.79 o
   6   8  14      182.80      289.22     71.49 o
   7   8  14      219.49      223.10    102.20 o
   8   8  14      851.93     1017.58    162.60 o
   9   8  14      198.66      121.04    161.06 o
  10   8  14      435.05      224.28    223.54 o
  -9   9  14      456.13      333.46    283.09 o
  -8   9  14      522.25      540.16    157.94 o
  -7   9  14        1.74     -113.20    113.20 o
  -6   9  14      340.51      412.26    150.35 o
  -5   9  14     1458.98     1644.48    255.75 o
  -4   9  14      682.24      796.68    151.45 o
  -3   9  14      993.71     1061.60    156.61 o
  -2   9  14      835.44      920.66     84.38 o
  -1   9  14      693.59      743.55     95.83 o
   0   9  14       50.90       14.82     37.99 o
   1   9  14      511.61      434.03     64.19 o
   2   9  14      866.30     1032.42     95.55 o
   3   9  14     1042.06     1175.42    108.98 o
   4   9  14      699.48      651.95     92.42 o
   5   9  14     1643.50     1795.52    151.78 o
   6   9  14      380.90      474.24     92.19 o
   7   9  14        6.05      -35.56     62.73 o
   8   9  14      455.32      457.15    130.42 o
   9   9  14      402.97      526.17    168.95 o
  -9  10  14      169.85       86.76    164.28 o
  -8  10  14     1220.22     1222.28    418.59 o
  -7  10  14      373.83      566.72    197.59 o
  -6  10  14      362.86      581.72    256.76 o
  -5  10  14      948.28      998.38    166.62 o
  -4  10  14     1032.09     1013.05    164.30 o
  -3  10  14      507.26      644.02    256.76 o
  -2  10  14      264.09      271.36     54.88 o
  -1  10  14      251.42      238.14     62.22 o
   0  10  14       67.47       84.67     46.68 o
   1  10  14      144.02      170.72     53.80 o
   2  10  14      237.19      177.80     67.67 o
   3  10  14      451.68      577.30     85.74 o
   4  10  14      919.83      908.28    105.35 o
   5  10  14      765.82      879.72    109.64 o
   6  10  14      344.71      252.60     81.70 o
   7  10  14      336.97      576.10    114.01 o
   8  10  14     1199.67     1223.25    227.76 o
   9  10  14      233.08      262.79    165.15 o
  -9  11  14      231.94      131.66    166.67 o
  -8  11  14        4.95      199.25    183.22 o
  -7  11  14      438.58      501.48    280.83 o
  -6  11  14      123.88      154.46    248.73 o
  -5  11  14     1774.71     1566.53    308.91 o
  -4  11  14      150.03      223.26    137.41 o
  -3  11  14       51.05      181.48     99.41 o
  -2  11  14      456.62      533.77     72.50 o
  -1  11  14     3705.99     3829.05    207.80 o
   0  11  14      518.68      520.01     83.51 o
   1  11  14     3822.22     3603.45    213.34 o
   2  11  14      507.16      558.47     84.77 o
   3  11  14       54.11      -23.79     47.50 o
   4  11  14      143.17      187.39     68.12 o
   5  11  14     1719.44     1786.88    164.17 o
   6  11  14       91.04       63.22     67.14 o
   7  11  14      448.43      635.18    121.49 o
   8  11  14       10.53      118.67    138.26 o
   9  11  14      215.79      247.53    156.41 o
  -8  12  14       33.49       57.16    201.59 o
  -7  12  14      506.33      401.95    218.61 o
  -6  12  14      350.27      423.25    296.88 o
  -5  12  14     1005.83      936.76    310.92 o
  -4  12  14      204.06      122.98    112.39 o
  -3  12  14     2304.03     2240.43    251.03 o
  -2  12  14      245.01      188.20     69.51 o
  -1  12  14     3147.82     3527.08    185.91 o
   0  12  14     1671.09     1970.18    217.31 o
   1  12  14     2868.57     3262.63    293.37 o
   2  12  14      250.14       87.38     63.44 o
   3  12  14     2350.57     2285.48    182.06 o
   4  12  14      163.76      105.40     70.89 o
   5  12  14     1020.14     1223.70    139.19 o
   6  12  14      332.28      553.63    113.01 o
   7  12  14      499.22      643.50    139.82 o
   8  12  14       21.74       91.02    117.34 o
  -8  13  14      221.73      525.55    276.82 o
  -7  13  14      115.73       76.79    172.17 o
  -6  13  14      149.96      389.15    300.89 o
  -5  13  14     2136.73     2858.43    499.47 o
  -4  13  14      961.05     1096.99    189.85 o
  -3  13  14     3331.54     3090.17    568.68 o
  -2  13  14      495.55      412.03    140.46 o
  -1  13  14     1780.94     1938.44    144.63 o
   0  13  14      185.18      132.49    120.36 o
   1  13  14     1679.23     1495.48    224.73 o
   2  13  14      521.83      576.68    153.16 o
   3  13  14     3134.97     3164.48    238.26 o
   4  13  14      945.10      953.00    144.24 o
   5  13  14     2100.93     2081.57    194.68 o
   6  13  14      190.98      347.30    107.19 o
   7  13  14      128.79        6.49    114.79 o
   8  13  14      255.79      275.74    146.19 o
  -7  14  14      325.14      353.04    236.70 o
  -6  14  14      173.30      105.78    208.62 o
  -5  14  14     1428.32     1504.44    411.21 o
  -4  14  14       50.83      -62.18     96.28 o
  -3  14  14      477.50      879.32    179.55 o
  -2  14  14      534.38      559.50    142.12 o
  -1  14  14     2714.54     3235.63    189.04 o
   0  14  14       32.43      -42.77     78.92 o
   1  14  14     2607.96     2846.63    289.93 o
   2  14  14      531.10      699.69    119.58 o
   3  14  14      445.81      648.09    120.79 o
   4  14  14       29.86       57.53    102.82 o
   5  14  14     1402.72     1549.08    208.08 o
   6  14  14      190.88      102.77    108.04 o
   7  14  14      350.60      437.81    156.15 o
  -7  15  14      350.12      435.28    260.77 o
  -6  15  14      559.46      -92.27    244.72 o
  -4  15  14      159.91      457.35    292.86 o
  -3  15  14     2978.00     3364.59    351.32 o
  -2  15  14       12.26      -14.65    100.64 o
  -1  15  14     1288.09     1602.42    168.27 o
   0  15  14       10.33       72.77    164.49 o
   1  15  14     1262.38     1227.41    216.67 o
   2  15  14        8.09       -1.05     76.92 o
   3  15  14     3067.64     3757.29    306.90 o
   4  15  14      159.29       96.94    113.04 o
   5  15  14      551.67      -17.41    115.56 o
   6  15  14      555.89       84.21    128.46 o
   7  15  14      317.02      260.81    187.33 o
  -6  16  14       65.24     -184.54    184.54 o
  -5  16  14      961.80       80.24    224.66 o
  -3  16  14      299.13      227.81    152.45 o
  -2  16  14      320.58      412.18    165.77 o
  -1  16  14     1773.82     2338.62    303.59 o
   0  16  14      145.75       94.25     99.99 o
   1  16  14     1900.02     2049.97    285.48 o
   2  16  14      321.76      335.51    119.29 o
   3  16  14      248.47      142.60    113.38 o
   4  16  14      258.99       90.90    137.57 o
   5  16  14      926.22       13.84    112.21 o
   6  16  14       78.40       78.26    109.35 o
  -5  17  14       55.68     -148.44    148.44 o
  -4  17  14      107.46      120.36    196.58 o
  -3  17  14      749.53     1059.12    389.15 o
  -2  17  14       36.26       70.21    158.47 o
  -1  17  14      281.83      515.10    184.11 o
   0  17  14      120.56      133.69    123.45 o
   1  17  14      252.91      239.91    115.94 o
   2  17  14       25.92      -56.41    104.66 o
   3  17  14      864.94     1165.38    199.58 o
   4  17  14      111.95       -9.33    100.33 o
   5  17  14       83.72       72.13     90.32 o
  -4  18  14      260.30     -160.47    160.47 o
  -3  18  14       52.80      393.16    343.01 o
  -2  18  14      136.03      223.92    161.89 o
  -1  18  14      239.84      553.40    198.09 o
   0  18  14      110.14       82.24    200.59 o
   1  18  14      301.28      570.51    156.86 o
   2  18  14      136.67       51.62    128.32 o
   3  18  14       42.63       17.53    136.46 o
   4  18  14      268.75      179.89    114.35 o
  -3  19  14      240.10      262.78    290.86 o
  -2  19  14      101.32       72.66    205.06 o
  -1  19  14        4.80       35.88    198.33 o
   0  19  14       13.75      -44.13    242.72 o
   1  19  14        1.34       15.94    163.68 o
   2  19  14       77.12      -24.41    154.45 o
   3  19  14      263.86      238.60    159.55 o
   1   0  15    39954.39    38101.76   1666.11 o
   2   0  15    20373.30    21021.56   1190.41 o
   3   0  15     2569.48     2613.47    135.85 o
   4   0  15     5774.66     5468.01    233.53 o
   5   0  15     9000.22     8172.02    326.36 o
   6   0  15     1015.36     1051.67    116.13 o
   7   0  15      730.32      983.90    128.22 o
   8   0  15     3654.00     3678.99    248.18 o
   9   0  15     1594.82     1687.17    235.94 o
  10   0  15      120.69      201.63    192.77 o
  11   0  15      658.19      864.55    469.38 o
 -10   1  15      416.26       97.20    320.95 o
  -9   1  15     2093.67     2615.55    375.12 o
  -8   1  15     1153.81     1040.58    175.66 o
  -7   1  15     2540.04     2826.51    194.76 o
  -6   1  15     2081.37     2274.09    166.48 o
  -5   1  15      958.64     1177.17     92.64 o
  -4   1  15     2040.91     2143.31    121.14 o
  -3   1  15    18239.49    16645.81    679.73 o
  -2   1  15     2201.90     2275.75    140.10 o
  -1   1  15     7018.67     7101.51    406.27 o
   0   1  15    28598.38    27684.75   1844.17 o
   1   1  15     6366.98     6068.17    322.26 o
   2   1  15     2126.96     1993.20    120.86 o
   3   1  15    18404.55    17269.89    609.51 o
   4   1  15     2322.19     2370.12    146.92 o
   5   1  15      924.76      958.85     93.21 o
   6   1  15     2034.01     2096.53    136.79 o
   7   1  15     2364.05     2418.51    187.11 o
   8   1  15     1111.80     1151.16    165.03 o
   9   1  15     1811.11     1749.84    249.95 o
  10   1  15      437.82       78.43    190.61 o
 -10   2  15       70.71      154.00    202.00 o
  -9   2  15      355.77      370.32    210.83 o
  -8   2  15     1053.98     1347.87    196.79 o
  -7   2  15     1711.90     1866.96    167.02 o
  -6   2  15      775.69      846.36    164.45 o
  -5   2  15     6032.83     6462.10    312.11 o
  -4   2  15     4778.27     4776.10    266.37 o
  -3   2  15      724.83      742.41     72.57 o
  -2   2  15    14703.15    14238.21    663.02 o
  -1   2  15    20624.27    21234.79    902.61 o
   0   2  15     1311.49     1411.52    104.32 o
   1   2  15    19572.48    18388.25    759.19 o
   2   2  15    15135.40    14525.14    578.18 o
   3   2  15      728.08      803.63     74.95 o
   4   2  15     4234.97     4017.40    194.36 o
   5   2  15     5410.65     5075.35    244.67 o
   6   2  15      763.32      830.83     91.24 o
   7   2  15     1519.42     1872.30    175.14 o
   8   2  15      992.26     1162.78    143.92 o
   9   2  15      423.62      208.34    140.30 o
  10   2  15       71.79       43.36    246.73 o
 -10   3  15      101.59       -6.02    191.48 o
  -9   3  15     1158.24     1598.82    372.10 o
  -8   3  15     1518.04     1559.27    262.09 o
  -7   3  15     1819.62     2148.32    223.17 o
  -6   3  15     3728.35     4016.86    280.54 o
  -5   3  15      266.42      157.96     63.46 o
  -4   3  15      865.05      816.44    108.40 o
  -3   3  15     4388.83     4117.83    221.52 o
  -2   3  15     3714.51     3823.28    233.56 o
  -1   3  15     1990.41     2046.05    157.44 o
   0   3  15    46823.00    50157.79   1880.82 o
   1   3  15     2008.30     1997.83    116.89 o
   2   3  15     3962.02     4093.48    197.03 o
   3   3  15     4439.88     4113.16    183.95 o
   4   3  15      709.69      730.81     76.96 o
   5   3  15      195.36      135.09     50.08 o
   6   3  15     3395.63     3673.48    195.25 o
   7   3  15     1666.65     1670.08    145.58 o
   8   3  15     1397.68     1683.10    175.37 o
   9   3  15     1007.68     1196.92    172.61 o
  10   3  15       93.15      187.38    197.79 o
 -10   4  15      759.66      105.89    208.92 o
  -9   4  15       39.54      -75.94     99.05 o
  -8   4  15     1555.98     1905.24    306.37 o
  -7   4  15     2050.15     1991.20    225.57 o
  -6   4  15       63.10      111.32     73.11 o
  -5   4  15      598.56      446.42    120.78 o
  -4   4  15     3925.03     3904.29    340.13 o
  -3   4  15     2243.37     2018.63    177.46 o
  -2   4  15     5973.86     5787.09    309.33 o
  -1   4  15    10377.63    10435.28    416.81 o
   0   4  15      137.36      167.85     37.83 o
   1   4  15    10198.41     9828.73    417.64 o
   2   4  15     6518.46     6124.86    274.75 o
   3   4  15     2338.34     2254.65    120.35 o
   4   4  15     3817.65     3944.52    190.87 o
   5   4  15      788.02      893.69     89.66 o
   6   4  15       58.75       27.70     45.12 o
   7   4  15     2103.26     2296.11    161.74 o
   8   4  15     1718.69     1870.15    187.49 o
   9   4  15       20.10      134.93    100.74 o
  10   4  15      864.25     1218.51    279.15 o
 -10   5  15      185.48      106.57    192.00 o
  -9   5  15      714.12      285.76    152.17 o
  -8   5  15      253.20      377.20    183.08 o
  -7   5  15      827.57      990.89    162.63 o
  -6   5  15     5266.16     5462.70    347.55 o
  -5   5  15     1040.68      989.60    129.51 o
  -4   5  15      101.55      116.96     54.94 o
  -3   5  15      785.57      726.66     78.86 o
  -2   5  15      818.05      773.27     89.26 o
  -1   5  15     3835.32     3593.76    312.16 o
   0   5  15    34724.88    36309.58   1376.96 o
   1   5  15     3959.20     4060.98    189.64 o
   2   5  15     1107.64     1009.09     93.51 o
   3   5  15      789.99      883.43     79.15 o
   4   5  15      205.13      147.12     64.72 o
   5   5  15      895.21     1018.30     96.17 o
   6   5  15     5254.86     5643.17    263.99 o
   7   5  15     1107.59     1155.46    120.17 o
   8   5  15      241.89      165.68     83.61 o
   9   5  15      861.20      995.71    174.05 o
  10   5  15      170.60      245.69    181.80 o
 -10   6  15     1205.41      757.21    820.42 o
  -9   6  15      132.84      247.25    155.45 o
  -8   6  15     1302.29     1485.16    284.92 o
  -7   6  15     1548.51     1364.81    214.36 o
  -6   6  15     1106.14     1085.71    149.18 o
  -5   6  15     2567.17     2371.07    202.45 o
  -4   6  15     4165.00     4469.24    320.03 o
  -3   6  15       36.44      113.14     76.78 o
  -2   6  15     2423.67     2365.78    158.83 o
  -1   6  15     4489.95     4421.97    252.70 o
   0   6  15     2858.35     3044.88    153.50 o
   1   6  15     4564.57     4972.53    204.27 o
   2   6  15     2234.64     2218.10    126.37 o
   3   6  15       26.13       25.39     31.30 o
   4   6  15     4400.13     3983.32    227.34 o
   5   6  15     2540.05     2571.04    151.36 o
   6   6  15     1086.94     1026.43    108.77 o
   7   6  15     1714.48     1887.52    195.43 o
   8   6  15     1232.90     1207.83    159.86 o
   9   6  15      119.38       37.07    127.09 o
  10   6  15     1193.26     1624.97    264.23 o
 -10   7  15       55.70      -76.47    161.74 o
  -9   7  15     1455.94     1874.00    313.08 o
  -8   7  15      165.80      192.40    215.64 o
  -7   7  15      944.34     1208.77    244.60 o
  -6   7  15     3662.81     3151.72    250.20 o
  -5   7  15     1554.11     1303.37    161.75 o
  -4   7  15      124.51      243.64     82.24 o
  -3   7  15     2620.44     2503.79    170.43 o
  -2   7  15      157.60      148.92     55.35 o
  -1   7  15     6879.15     6701.81    331.63 o
   0   7  15     3166.62     3258.81    172.37 o
   1   7  15     6827.46     6138.43    256.67 o
   2   7  15      165.99      231.78     48.99 o
   3   7  15     2619.71     2768.44    130.27 o
   4   7  15       74.81       45.49     40.00 o
   5   7  15     1608.50     1627.58    136.39 o
   6   7  15     3542.01     3817.03    232.61 o
   7   7  15      876.50     1234.81    150.19 o
   8   7  15      189.67      141.87     96.71 o
   9   7  15     1362.63     1740.81    248.71 o
  10   7  15       68.46      138.13    175.23 o
 -10   8  15      297.95      203.04    169.77 o
  -9   8  15      294.40      384.53    159.16 o
  -8   8  15       21.21     -135.32    278.82 o
  -7   8  15      406.72      479.92    184.24 o
  -6   8  15      133.17       37.54     72.49 o
  -5   8  15     6409.40     7086.49    468.41 o
  -4   8  15     1054.50     1095.34    171.51 o
  -3   8  15     4533.89     4188.12    241.08 o
  -2   8  15      193.35      188.23     53.85 o
  -1   8  15     8325.30     8213.61    366.40 o
   0   8  15        7.58       -5.67     43.62 o
   1   8  15     9237.07     8989.05    341.13 o
   2   8  15      139.18      120.62     76.00 o
   3   8  15     4496.81     4053.73    201.66 o
   4   8  15      931.56      979.52    114.00 o
   5   8  15     6042.84     5908.91    288.46 o
   6   8  15      130.03      137.53     70.22 o
   7   8  15      531.53      756.40    122.93 o
   8   8  15       24.60       88.84    106.72 o
   9   8  15      319.71      227.37    164.51 o
  10   8  15      263.94      360.07    180.81 o
  -9   9  15      554.89      368.62    243.13 o
  -8   9  15       16.71       51.65    122.15 o
  -7   9  15     1605.83     1961.84    306.61 o
  -6   9  15      821.31      696.44    151.71 o
  -5   9  15      659.35      628.01    138.20 o
  -4   9  15       59.53      -50.03    111.33 o
  -3   9  15     1871.56     1911.80    206.68 o
  -2   9  15       88.51       92.10     41.15 o
  -1   9  15     1502.22     1242.22    111.68 o
   0   9  15     6941.67     6925.95    336.72 o
   1   9  15     1532.01     1596.60    132.20 o
   2   9  15      101.96      218.79     51.60 o
   3   9  15     1672.41     1868.03    140.56 o
   4   9  15       78.62       34.44     47.28 o
   5   9  15      690.82      673.39     93.16 o
   6   9  15      838.62      981.23    120.19 o
   7   9  15     1677.83     1924.51    280.84 o
   8   9  15       38.18       45.58    107.42 o
   9   9  15      507.93      455.40    196.05 o
  -9  10  15      288.50      409.44    174.15 o
  -8  10  15      327.23      244.92    144.92 o
  -7  10  15      498.25      365.08    272.80 o
  -6  10  15       39.79       48.14    206.61 o
  -5  10  15     1491.53     1816.41    222.23 o
  -4  10  15      120.55       88.44    124.37 o
  -3  10  15      848.53      885.76    264.78 o
  -2  10  15      486.08      565.40     86.23 o
  -1  10  15     1710.01     1885.48    174.59 o
   0  10  15      895.90      749.97     90.91 o
   1  10  15     1962.59     2277.81    173.43 o
   2  10  15      405.13      532.54     77.10 o
   3  10  15      964.03     1211.47    116.51 o
   4  10  15      167.88      112.98     70.87 o
   5  10  15     1675.92     1885.37    163.33 o
   6  10  15       40.25       57.28     60.98 o
   7  10  15      554.13      491.95    112.50 o
   8  10  15      237.46      299.27    140.25 o
   9  10  15      354.11      131.48    162.81 o
  -9  11  15      106.46       99.48    194.10 o
  -8  11  15       59.73      140.09    184.40 o
  -7  11  15      664.46      808.38    336.99 o
  -6  11  15     2077.24     2820.32    511.51 o
  -5  11  15       21.87       18.05     89.78 o
  -4  11  15     3321.25     3357.35    309.10 o
  -3  11  15     2728.68     2446.95    260.40 o
  -2  11  15     1449.78     1683.36    121.05 o
  -1  11  15     1818.14     1899.91    146.00 o
   0  11  15     6026.75     5926.49    293.05 o
   1  11  15     1990.65     1999.88    160.18 o
   2  11  15     1342.12     1630.88    128.25 o
   3  11  15     2539.89     2506.41    165.34 o
   4  11  15     3424.17     3601.03    213.01 o
   5  11  15       24.57       69.97     80.21 o
   6  11  15     2012.10     2304.60    202.18 o
   7  11  15      823.54     1048.03    149.31 o
   8  11  15       50.59       18.16    132.95 o
   9  11  15      160.25      167.83    154.97 o
  -8  12  15     1134.84      858.48    275.03 o
  -7  12  15      544.17      671.98    363.07 o
  -6  12  15      345.14      403.19    276.82 o
  -5  12  15     1226.80      964.85    322.95 o
  -4  12  15     1843.37     1667.98    244.41 o
  -3  12  15      330.25      233.99    108.77 o
  -2  12  15     2615.42     2334.43    271.83 o
  -1  12  15     1216.16     1376.84    131.26 o
   0  12  15       16.76      171.31     58.04 o
   1  12  15     1396.98     1553.87    152.60 o
   2  12  15     2647.50     3164.34    201.75 o
   3  12  15      312.70      197.02     85.07 o
   4  12  15     2115.09     2287.83    251.25 o
   5  12  15     1218.82     1200.25    159.00 o
   6  12  15      370.89      359.97    102.43 o
   7  12  15      521.20      482.64    131.33 o
   8  12  15     1096.08     1420.20    219.93 o
  -8  13  15       63.05      186.42    202.38 o
  -7  13  15     1133.23      993.29    416.23 o
  -6  13  15      817.57      990.92    367.08 o
  -5  13  15      394.05      649.92    296.88 o
  -4  13  15     2983.84     2842.50    587.73 o
  -3  13  15     3063.02     3300.89    306.72 o
  -2  13  15     1253.55      845.94    255.75 o
  -1  13  15     1461.58     1652.76    175.91 o
   0  13  15     1200.09     1331.34    141.18 o
   1  13  15     1348.91     1359.20    149.91 o
   2  13  15     1202.15     1224.31    146.57 o
   3  13  15     2899.93     2976.89    239.69 o
   4  13  15     2991.97     3405.85    246.65 o
   5  13  15      398.35      277.50    115.85 o
   6  13  15      776.95      682.73    135.00 o
   7  13  15     1110.19     1277.78    180.33 o
   8  13  15       83.26       78.62    151.52 o
  -7  14  15      117.08       32.09    214.63 o
  -6  14  15       90.64      150.44    316.93 o
  -5  14  15     1148.85     1426.21    383.13 o
  -4  14  15      883.23     1024.35    200.38 o
  -3  14  15     1043.68     1149.31    207.61 o
  -2  14  15      856.71      970.86    196.06 o
  -1  14  15      826.17      900.14    153.60 o
   0  14  15      342.80      257.54     79.75 o
   1  14  15      917.98     1023.52    136.37 o
   2  14  15      912.64     1342.76    159.96 o
   3  14  15      988.42     1190.06    156.81 o
   4  14  15      966.39      806.58    151.62 o
   5  14  15     1057.12     1068.03    178.88 o
   6  14  15       81.60      115.53    106.57 o
   7  14  15       84.42      197.35    139.76 o
  -7  15  15      529.70      980.89    322.95 o
  -6  15  15       54.55      102.30    262.78 o
  -5  15  15      110.99      467.38    298.88 o
  -4  15  15      232.61      140.41    252.75 o
  -3  15  15     1494.60     1407.13    321.95 o
  -2  15  15     1241.25      997.35    403.19 o
  -1  15  15      250.54      421.61    158.47 o
   0  15  15      187.69      134.04     80.76 o
   1  15  15      224.10      162.48     81.57 o
   2  15  15     1260.12     1359.13    167.64 o
   3  15  15     1456.71     1918.34    212.25 o
   4  15  15      218.11      109.28    114.16 o
   5  15  15      104.29      -62.95    110.44 o
   6  15  15      102.20        1.19    119.46 o
   7  15  15      515.65      509.56    161.37 o
  -6  16  15      236.20      108.32    254.75 o
  -5  16  15      245.49      188.56    264.78 o
  -3  16  15      197.50      218.13    134.70 o
  -2  16  15       10.30       52.92    157.46 o
  -1  16  15      240.39       70.09    120.94 o
   0  16  15       69.80      215.59     96.38 o
   1  16  15      243.32      512.85    120.87 o
   2  16  15       28.57       -2.37     88.03 o
   3  16  15      191.38        5.58    110.98 o
   4  16  15        9.61      -38.90    111.04 o
   5  16  15      280.22       15.99    113.29 o
   6  16  15      218.42       48.90    106.01 o
  -5  17  15        0.26      140.41    196.58 o
  -4  17  15      105.19      369.09    256.76 o
  -3  17  15      214.14      164.49    176.52 o
  -2  17  15      148.78      389.15    216.64 o
  -1  17  15       61.76       53.25    145.43 o
   0  17  15        1.59      -25.32    117.19 o
   1  17  15       53.63      -15.89     89.46 o
   2  17  15      129.28      129.77    127.55 o
   3  17  15      220.74      316.98    152.85 o
   4  17  15       96.39       13.33    114.65 o
   5  17  15        3.67       80.89    120.15 o
  -4  18  15       43.93      122.36    198.59 o
  -3  18  15        8.59      174.51    318.94 o
  -2  18  15       43.08      163.02    172.50 o
  -1  18  15      493.29      650.76    397.17 o
   0  18  15       56.97     -138.41    178.53 o
   1  18  15      464.03      634.12    173.64 o
   2  18  15       63.63      -39.03    123.11 o
   3  18  15       10.12     -109.33    126.87 o
   4  18  15       30.27       51.38    107.71 o
  -3  19  15       59.14     -208.62    266.79 o
  -2  19  15        1.19      172.85    205.06 o
  -1  19  15      196.77      358.74    226.49 o
   0  19  15        5.30       14.04    206.61 o
   1  19  15      169.07      -58.11    173.53 o
   2  19  15        3.57     -135.79    135.79 o
   3  19  15       48.25       38.11    146.21 o
   0   0  16     7018.94     6557.34    559.65 o
   1   0  16      819.36      755.25     84.87 o
   2   0  16     3282.85     3339.50    196.22 o
   3   0  16        9.41      -14.47     34.18 o
   4   0  16      103.63      168.02     48.90 o
   5   0  16     2751.24     2769.13    149.80 o
   6   0  16      221.23      243.74     67.26 o
   7   0  16      303.65      248.90     85.07 o
   8   0  16       33.37       30.13     94.39 o
   9   0  16       66.70      147.69    132.06 o
  10   0  16      253.40     -121.45    180.24 o
 -10   1  16      300.39      392.82    326.96 o
  -9   1  16      439.34      495.22    222.35 o
  -8   1  16        0.82      -56.34     94.99 o
  -7   1  16     1268.64     1272.29    145.53 o
  -6   1  16      245.35      205.27     90.14 o
  -5   1  16     1248.66     1064.26     95.01 o
  -4   1  16      196.58      261.72     47.90 o
  -3   1  16      322.81      554.65     95.26 o
  -2   1  16     1800.63     1875.16    131.52 o
  -1   1  16     3168.41     3088.02    177.70 o
   0   1  16      117.65      145.27     99.29 o
   1   1  16     3180.71     2951.83    177.05 o
   2   1  16     1670.22     1843.89    114.71 o
   3   1  16      244.62      325.00     52.22 o
   4   1  16      128.07      129.06     40.05 o
   5   1  16     1234.66     1267.84    105.43 o
   6   1  16      257.81      259.77     69.70 o
   7   1  16     1293.64     1544.43    156.68 o
   8   1  16        2.53      -49.95     64.43 o
   9   1  16      344.59      263.41    144.15 o
  10   1  16      289.91      108.31    208.69 o
 -10   2  16       61.34       -0.47    200.74 o
  -9   2  16      272.87      406.79    213.83 o
  -8   2  16      630.74      683.72    155.91 o
  -7   2  16      172.13      286.46     84.73 o
  -6   2  16     1588.24     1816.30    162.16 o
  -5   2  16     2210.20     1910.72    177.49 o
  -4   2  16     1577.66     1609.66    113.48 o
  -3   2  16      231.31      256.98     67.08 o
  -2   2  16     1670.37     1946.30    126.20 o
  -1   2  16     1702.70     1748.49    153.34 o
   0   2  16      433.96      507.29     66.06 o
   1   2  16     1736.84     1698.44    106.41 o
   2   2  16     1535.73     1491.97    107.65 o
   3   2  16      236.14      237.24     44.54 o
   4   2  16     1685.58     1723.84    110.62 o
   5   2  16     2379.04     2364.54    134.57 o
   6   2  16     1527.81     1637.08    129.86 o
   7   2  16      108.33      159.36     74.28 o
   8   2  16      633.00      822.92    131.45 o
   9   2  16      311.32      383.02    141.97 o
  10   2  16       72.97       84.08    212.96 o
 -10   3  16      225.46     -121.85    172.77 o
  -9   3  16      450.60      224.03    205.63 o
  -8   3  16      198.63      344.39    129.83 o
  -7   3  16      282.11      319.90    112.59 o
  -6   3  16     1830.01     1532.17    185.25 o
  -5   3  16      568.53      563.89     98.88 o
  -4   3  16     3033.82     2226.28    239.51 o
  -3   3  16      629.86      728.14     78.38 o
  -2   3  16     2610.96     2495.10    154.20 o
  -1   3  16     1610.82     1584.27    118.19 o
   0   3  16      732.27      735.69     89.46 o
   1   3  16     1648.85     1267.93     95.23 o
   2   3  16     2561.88     2268.87    134.57 o
   3   3  16      629.83      612.99     66.88 o
   4   3  16     3354.93     3467.99    162.19 o
   5   3  16      571.51      655.79     78.25 o
   6   3  16     1836.78     2171.40    143.09 o
   7   3  16      365.67      405.01    103.12 o
   8   3  16      136.20      260.99     85.52 o
   9   3  16      427.23      469.51    124.19 o
  10   3  16      219.82      284.03    218.75 o
 -10   4  16       55.44       66.95    203.06 o
  -9   4  16       90.80      100.60    116.77 o
  -8   4  16      514.19      578.61    197.60 o
  -7   4  16      885.25      947.20    158.36 o
  -6   4  16     2581.75     2779.40    218.39 o
  -5   4  16     4988.29     4777.30    379.94 o
  -4   4  16     1065.11      951.32    117.58 o
  -3   4  16     5307.63     4585.31    258.14 o
  -2   4  16     2336.49     2400.24    159.91 o
  -1   4  16     1298.98     1228.81    121.02 o
   0   4  16    19308.46    20685.92    802.53 o
   1   4  16     1347.20     1354.33    102.01 o
   2   4  16     2243.54     2448.44    144.59 o
   3   4  16     5335.15     5111.97    295.38 o
   4   4  16     1035.08      984.80     89.88 o
   5   4  16     5325.36     5121.87    233.27 o
   6   4  16     2685.02     2532.98    157.75 o
   7   4  16      851.15      992.59    149.67 o
   8   4  16      589.19      780.16    130.79 o
   9   4  16      110.86      150.56    103.65 o
  10   4  16       74.01      171.58    208.60 o
 -10   5  16       52.92      155.85    201.82 o
  -9   5  16     2256.01     2018.66    270.71 o
  -8   5  16       53.50       22.03    148.51 o
  -7   5  16     1177.97     1113.70    163.80 o
  -6   5  16     3215.60     3553.66    277.73 o
  -5   5  16      732.44      658.63    109.41 o
  -4   5  16      612.34      847.85    111.29 o
  -3   5  16      749.20      852.25    111.17 o
  -2   5  16      518.27      527.00     75.80 o
  -1   5  16      620.46      654.82     77.61 o
   0   5  16     1727.73     2009.13    196.88 o
   1   5  16      620.18      663.04     88.02 o
   2   5  16      608.65      704.03     79.62 o
   3   5  16      613.71      579.85     66.79 o
   4   5  16      757.97      688.26     98.91 o
   5   5  16      775.72      902.79     91.54 o
   6   5  16     3201.27     3029.73    179.79 o
   7   5  16     1260.40     1204.00    122.37 o
   8   5  16       31.14        7.66     79.43 o
   9   5  16     2253.29     2533.83    278.21 o
  10   5  16       75.51       54.72    138.92 o
 -10   6  16      227.14       23.85    183.35 o
  -9   6  16       36.25      -24.71    127.52 o
  -8   6  16      201.49      465.37    210.98 o
  -7   6  16     2369.42     2676.93    254.59 o
  -6   6  16      462.69      632.95    198.83 o
  -5   6  16     5498.57     5463.19    341.78 o
  -4   6  16     1120.61     1254.77    172.51 o
  -3   6  16      228.30      249.64     55.91 o
  -2   6  16      516.16      699.66     87.91 o
  -1   6  16       14.30       26.58     48.64 o
   0   6  16     2029.07     2083.58    117.62 o
   1   6  16        9.05        7.47     36.77 o
   2   6  16      356.19      256.52     60.31 o
   3   6  16      238.31      249.61     48.86 o
   4   6  16      921.11      921.95     90.03 o
   5   6  16     5610.58     5577.62    273.93 o
   6   6  16      488.57      522.51     80.99 o
   7   6  16     2223.88     2473.64    233.36 o
   8   6  16      138.36       59.11     81.88 o
   9   6  16       25.07      124.63    133.59 o
  10   6  16      228.30      320.36    181.22 o
 -10   7  16      159.90       95.72    161.09 o
  -9   7  16     1347.76      894.41    483.25 o
  -8   7  16      331.80      352.10    405.20 o
  -7   7  16     1327.59     1361.08    259.62 o
  -6   7  16     2768.72     2355.48    220.89 o
  -5   7  16     1310.48     1118.57    151.16 o
  -4   7  16      703.77      739.75    129.02 o
  -3   7  16     1544.11     1490.78    129.16 o
  -2   7  16      249.08      240.34     64.23 o
  -1   7  16     1131.01     1280.12    124.28 o
   0   7  16     1574.11     1676.09    119.91 o
   1   7  16     1140.82     1269.94     96.02 o
   2   7  16      172.57      203.18     47.45 o
   3   7  16     1413.80     1245.44    105.44 o
   4   7  16      555.57      601.08     79.78 o
   5   7  16     1406.10     1576.97    150.04 o
   6   7  16     2559.93     2713.91    299.98 o
   7   7  16     1235.41     1440.84    162.53 o
   8   7  16      259.19      268.28    101.97 o
   9   7  16     1311.22     1974.82    261.51 o
  10   7  16      143.24      -29.69    177.11 o
 -10   8  16      159.00      170.50    260.77 o
  -9   8  16      314.41      167.27    159.17 o
  -8   8  16      184.21       -6.79    208.62 o
  -7   8  16       94.30      177.15    153.07 o
  -6   8  16      738.81     1039.15    152.11 o
  -5   8  16        2.92       -5.82     76.13 o
  -4   8  16      329.57      188.50     87.26 o
  -3   8  16      260.55      285.79     88.20 o
  -2   8  16     1606.46     1688.83    184.39 o
  -1   8  16      319.83      290.43     55.86 o
   0   8  16     3404.07     3287.38    179.69 o
   1   8  16      300.65      217.03     47.91 o
   2   8  16     1668.02     1501.47    114.23 o
   3   8  16      268.91      224.47     78.01 o
   4   8  16      342.04      384.55     71.61 o
   5   8  16       15.54       91.78     52.40 o
   6   8  16      726.01      860.78    125.74 o
   7   8  16       59.59      117.97     87.63 o
   8   8  16      163.35      201.51    112.70 o
   9   8  16      282.63      175.26    163.28 o
  10   8  16      167.65       67.59    164.85 o
  -9   9  16       52.80      -66.97    142.07 o
  -8   9  16      125.30      137.15    195.61 o
  -7   9  16      325.08      400.51    163.27 o
  -6   9  16      989.59     1554.23    306.91 o
  -5   9  16       26.52       69.71    109.32 o
  -4   9  16     4459.80     4436.66    691.04 o
  -3   9  16     1337.67     1339.92    180.21 o
  -2   9  16     1974.02     1967.11    154.90 o
  -1   9  16      799.55      794.87    128.70 o
   0   9  16     2607.30     2497.52    156.10 o
   1   9  16      824.08      766.57     79.37 o
   2   9  16     1785.19     1986.87    128.88 o
   3   9  16     1253.78     1063.51    108.36 o
   4   9  16     4799.06     5036.47    344.78 o
   5   9  16       18.37      -13.58     69.56 o
   6   9  16     1033.53     1237.01    135.28 o
   7   9  16      268.72      255.89    148.24 o
   8   9  16      112.98      166.00    107.02 o
   9   9  16       22.06     -138.54    162.14 o
  -9  10  16       74.68      -70.92    143.77 o
  -8  10  16      280.97      296.76    157.47 o
  -7  10  16       38.94     -184.54    200.59 o
  -6  10  16      710.01      810.39    316.93 o
  -5  10  16      595.54      621.71    147.21 o
  -4  10  16      992.75     1219.08    227.67 o
  -3  10  16      852.63     1022.17    258.76 o
  -2  10  16     3323.32     3409.57    164.44 o
  -1  10  16       59.30       71.61     44.88 o
   0  10  16     1190.76     1351.30    158.17 o
   1  10  16       46.99       22.09     82.52 o
   2  10  16     3166.40     3141.49    176.13 o
   3  10  16      863.98     1063.78    110.37 o
   4  10  16      969.19     1196.95    125.05 o
   5  10  16      669.55      730.03    101.82 o
   6  10  16      665.60      810.50    110.43 o
   7  10  16       58.55      166.20    105.71 o
   8  10  16      352.96      559.01    155.48 o
   9  10  16       68.32       77.57    152.79 o
  -9  11  16      234.62      502.76    241.79 o
  -8  11  16      261.87      200.81    208.76 o
  -7  11  16       81.14      -10.03    234.69 o
  -6  11  16     1122.47     1552.58    403.19 o
  -5  11  16      368.78      319.31    119.37 o
  -4  11  16      662.45      887.10    158.82 o
  -3  11  16      670.22      599.67    151.81 o
  -2  11  16     1379.83     1469.13    119.67 o
  -1  11  16      524.81      480.31     81.65 o
   0  11  16     2985.34     2944.87    182.47 o
   1  11  16      504.93      495.04     85.74 o
   2  11  16     1677.24     1500.68    266.15 o
   3  11  16      715.54      861.58    102.51 o
   4  11  16      597.31      607.05     99.92 o
   5  11  16      394.75      369.98     90.70 o
   6  11  16     1078.04     1182.89    141.65 o
   7  11  16      107.92        9.59     83.59 o
   8  11  16      286.48      433.50    155.30 o
   9  11  16      266.40      195.28    156.63 o
  -8  12  16      438.74      553.44    246.73 o
  -7  12  16      257.88      557.64    349.03 o
  -6  12  16       33.43       44.13    254.75 o
  -5  12  16       38.64      -13.37     95.09 o
  -4  12  16     1909.52     1780.28    247.04 o
  -3  12  16      190.80       69.21    120.36 o
  -2  12  16     2767.03     2914.21    283.25 o
  -1  12  16        2.02      -43.04     43.04 o
   0  12  16      474.05      589.76     92.16 o
   1  12  16        5.65       47.30     55.82 o
   2  12  16     2772.63     2888.31    199.04 o
   3  12  16      183.66      209.77     84.92 o
   4  12  16     1857.84     2110.20    176.84 o
   5  12  16       52.96       17.36     67.03 o
   6  12  16       39.22       -3.13     74.91 o
   7  12  16      218.26      388.97    130.41 o
   8  12  16      444.96      692.47    181.00 o
  -8  13  16      312.27      851.68    283.16 o
  -7  13  16      251.13      177.02    338.00 o
  -6  13  16     1429.08     1801.31    447.32 o
  -5  13  16      289.01      531.57    278.82 o
  -4  13  16      998.82      900.22    324.96 o
  -3  13  16      329.41      615.19    185.55 o
  -2  13  16      340.07      503.89    133.52 o
  -1  13  16      305.50      298.53     67.66 o
   0  13  16     2952.12     3187.80    352.94 o
   1  13  16      319.36      375.57     91.47 o
   2  13  16      399.54      545.65    105.51 o
   3  13  16      337.79      327.37    101.31 o
   4  13  16      952.28     1067.51    151.12 o
   5  13  16      277.24      329.87    121.89 o
   6  13  16     1446.91      498.02    242.37 o
   7  13  16      258.71      310.80    122.80 o
   8  13  16      339.01      237.24    168.51 o
  -7  14  16       20.71     -161.18    161.18 o
  -6  14  16        2.02      316.93    345.02 o
  -5  14  16       29.69     -124.37    222.66 o
  -4  14  16     1416.18     1126.13    212.14 o
  -3  14  16        7.87      123.21    103.31 o
  -2  14  16     2611.79     3124.70    324.96 o
  -1  14  16      134.81      146.68     70.28 o
   0  14  16       75.71      134.33     73.50 o
   1  14  16      145.60      150.73     79.41 o
   2  14  16     2874.08     3076.30    235.30 o
   3  14  16        5.50      -42.55     72.84 o
   4  14  16     1410.52     1585.41    196.78 o
   5  14  16       31.31      112.57    112.15 o
   6  14  16        6.51       20.82     98.35 o
   7  14  16       23.40      -17.81    128.84 o
  -7  15  16      225.28      828.44    320.95 o
  -6  15  16      696.63      252.75    228.67 o
  -5  15  16      116.55      262.78    300.89 o
  -4  15  16      393.71      732.16    314.93 o
  -3  15  16      258.42      206.08    133.54 o
  -2  15  16      443.96      628.18    182.95 o
  -1  15  16       37.83      -24.68    219.65 o
   0  15  16     1139.36     1010.04    139.89 o
   1  15  16       38.40      -13.71     74.68 o
   2  15  16      370.43      475.43    121.72 o
   3  15  16      269.48      281.15    111.87 o
   4  15  16      398.79      249.56    122.62 o
   5  15  16      113.35       93.52    112.38 o
   6  15  16      675.00      117.79    107.80 o
   7  15  16      232.19      194.38    138.87 o
  -6  16  16      184.75      212.63    244.72 o
  -3  16  16       12.36       60.93    137.41 o
  -2  16  16      900.38     1113.52    329.97 o
  -1  16  16       89.11      140.91    130.98 o
   0  16  16      320.65      253.53    107.08 o
   1  16  16       90.09       97.62     99.28 o
   2  16  16     1032.89     1032.78    161.19 o
   3  16  16       13.00      -21.13     97.43 o
   4  16  16      797.34      202.86    114.14 o
   5  16  16       36.19       79.40    125.65 o
   6  16  16      202.27       80.01    127.13 o
  -5  17  16       65.85       78.23    240.71 o
  -4  17  16       70.18       98.29    226.67 o
  -3  17  16       42.98      168.50    196.58 o
  -2  17  16      315.83      460.12    188.87 o
  -1  17  16       20.22       15.59    144.78 o
   0  17  16     2203.97     2372.35    269.85 o
   1  17  16       16.58      -53.84    100.33 o
   2  17  16      271.14      226.26    124.98 o
   3  17  16       46.97       94.20    127.50 o
   4  17  16       95.04       66.89    106.47 o
   5  17  16       48.84       88.50    108.40 o
  -4  18  16      397.30     -178.53    178.53 o
  -3  18  16       10.90      258.76    339.00 o
  -2  18  16      398.02      -32.09    184.54 o
  -1  18  16        1.48     -124.37    188.56 o
   0  18  16       18.24       29.05    198.59 o
   1  18  16        0.56        5.70    128.93 o
   2  18  16      431.91      629.87    172.19 o
   3  18  16       14.70      -17.33    121.93 o
   4  18  16      351.03      191.40    171.11 o
  -2  19  16       22.09     -106.70    199.97 o
  -1  19  16       17.64      208.41    369.09 o
   0  19  16      301.27      597.76    298.88 o
   1  19  16       12.20     -149.19    149.19 o
   2  19  16       38.69       10.08    158.33 o
   1   0  17     4611.25     4958.08    306.03 o
   2   0  17    12174.28    12222.21    577.74 o
   3   0  17     2792.26     3031.25    147.91 o
   4   0  17     1712.62     1658.72    108.01 o
   5   0  17      690.74      800.41    122.57 o
   6   0  17      444.05      390.97     78.04 o
   7   0  17      673.80      784.69    115.28 o
   8   0  17      355.19      443.52    111.40 o
   9   0  17     1197.41     1408.93    227.49 o
  10   0  17      270.98      194.50    226.70 o
 -10   1  17      228.74      113.66    252.75 o
  -9   1  17      329.55      751.52    237.58 o
  -8   1  17      258.71      374.74    169.18 o
  -7   1  17      763.74      773.43    142.74 o
  -6   1  17     1635.64     1702.18    206.72 o
  -5   1  17     2182.90     2122.57    141.45 o
  -4   1  17     2877.36     2954.91    152.23 o
  -3   1  17     3171.75     2891.80    190.38 o
  -2   1  17     2513.63     2305.63    148.86 o
  -1   1  17     1848.84     1786.06    120.68 o
   0   1  17      328.61      475.77     67.70 o
   1   1  17     1590.40     1222.32    111.05 o
   2   1  17     2132.66     2157.07    228.64 o
   3   1  17     3396.76     3363.26    154.72 o
   4   1  17     3306.60     3342.01    158.99 o
   5   1  17     2310.59     2139.93    184.31 o
   6   1  17     2253.87     2414.12    142.25 o
   7   1  17      630.43      494.48    125.66 o
   8   1  17      296.14      408.80    102.50 o
   9   1  17      381.44      627.59    230.79 o
  10   1  17      228.24      211.25    238.57 o
 -10   2  17      353.99      149.78    220.36 o
  -9   2  17       56.90      101.23    186.78 o
  -8   2  17     2164.08     2480.10    340.60 o
  -7   2  17     2461.03     2459.20    201.69 o
  -6   2  17      120.81      180.82     92.08 o
  -5   2  17     3601.44     3959.59    266.64 o
  -4   2  17     3109.82     2690.82    158.65 o
  -3   2  17     3853.42     4047.04    222.41 o
  -2   2  17    18330.70    17923.72    825.40 o
  -1   2  17    12413.20    11783.67    547.43 o
   0   2  17        1.13       16.46     37.92 o
   1   2  17    12265.88    11485.41    472.76 o
   2   2  17    18308.61    18179.88    717.89 o
   3   2  17     3745.71     3868.44    177.40 o
   4   2  17     3236.45     3014.61    159.30 o
   5   2  17     3387.73     3612.99    188.59 o
   6   2  17      162.15      204.54     55.88 o
   7   2  17     2835.64     3040.23    208.12 o
   8   2  17     2434.96     2324.68    202.26 o
   9   2  17       60.67      257.91    137.81 o
  10   2  17      381.10       90.70    217.01 o
 -10   3  17      760.70      285.53    405.20 o
  -9   3  17     2482.00     2467.97    383.60 o
  -8   3  17      368.49      460.15    165.29 o
  -7   3  17     4026.58     3616.60    288.42 o
  -6   3  17     7873.10     8357.84    593.56 o
  -5   3  17      390.98      643.39    145.74 o
  -4   3  17     5853.37     5500.02    324.68 o
  -3   3  17    10086.34     9938.30    482.18 o
  -2   3  17     7192.37     6575.97    349.66 o
  -1   3  17    10905.77    10511.46    492.30 o
   0   3  17    31724.96    30533.53   1345.90 o
   1   3  17    10739.12     9994.97    421.95 o
   2   3  17     7585.51     7166.78    310.72 o
   3   3  17    10126.39    10062.62    382.67 o
   4   3  17     5845.28     5663.59    244.28 o
   5   3  17      397.07      398.63     65.76 o
   6   3  17     8205.57     8252.59    436.91 o
   7   3  17     3895.26     3838.94    238.73 o
   8   3  17      386.83      208.03     84.54 o
   9   3  17     2629.54     2756.16    356.70 o
  10   3  17      776.97      411.18    198.92 o
 -10   4  17      219.14      -42.05    217.64 o
  -9   4  17      313.22      274.29    127.93 o
  -8   4  17     2896.98     2765.75    389.02 o
  -7   4  17     1413.29     1456.37    195.95 o
  -6   4  17     1456.35     1631.93    183.93 o
  -5   4  17     4778.07     4494.42    329.82 o
  -4   4  17     6543.73     6125.08    352.85 o
  -3   4  17     1071.40     1225.93    103.97 o
  -2   4  17    16108.13    16441.37    726.51 o
  -1   4  17    18292.03    17400.85    680.10 o
   0   4  17      621.31      620.14     63.01 o
   1   4  17    18023.46    16878.37    678.08 o
   2   4  17    15871.11    15025.22    630.15 o
   3   4  17     1072.60     1225.11    111.48 o
   4   4  17     6523.19     6255.18    265.93 o
   5   4  17     4677.54     4933.78    227.17 o
   6   4  17     1499.91     1384.47    125.39 o
   7   4  17     1356.86     1500.50    135.56 o
   8   4  17     2949.94     3852.13    252.52 o
   9   4  17      330.65      410.25    126.48 o
  10   4  17      200.52      376.83    222.17 o
 -10   5  17      761.15      -99.81    162.95 o
  -9   5  17      681.12      554.32    174.40 o
  -8   5  17      171.72      108.40    199.59 o
  -7   5  17     2351.94     2366.18    285.29 o
  -6   5  17     5295.60     5745.21    354.42 o
  -5   5  17     1062.22     1106.42    143.51 o
  -4   5  17     6755.02     6375.00    430.23 o
  -3   5  17    10286.78     9678.91    490.18 o
  -2   5  17     3581.77     3294.53    265.90 o
  -1   5  17     5792.74     5330.97    297.07 o
   0   5  17    15125.88    15137.03    602.85 o
   1   5  17     6069.73     5646.36    255.28 o
   2   5  17     3810.49     4006.29    198.29 o
   3   5  17    10369.21    10591.27    494.46 o
   4   5  17     6528.48     5963.62    262.95 o
   5   5  17      992.68      958.41     98.01 o
   6   5  17     5322.01     5400.00    261.81 o
   7   5  17     2286.92     2319.32    169.96 o
   8   5  17      208.18      286.86    125.29 o
   9   5  17      675.32      538.89    255.62 o
  10   5  17      777.61     1021.92    218.78 o
 -10   6  17       78.07     -156.15    156.15 o
  -9   6  17       48.42      118.77    147.34 o
  -8   6  17     1742.79     2143.93    363.07 o
  -7   6  17     1736.88     1660.80    196.38 o
  -6   6  17     1032.44      930.93    140.22 o
  -5   6  17     5046.98     5167.71    330.69 o
  -4   6  17     5130.44     4942.72    424.25 o
  -3   6  17      735.53      684.42     82.82 o
  -2   6  17     1815.56     1971.65    145.27 o
  -1   6  17    12492.30    12207.64    591.08 o
   0   6  17     6328.94     6638.39    288.91 o
   1   6  17    12306.31    12964.15    522.66 o
   2   6  17     1711.90     1897.30    132.46 o
   3   6  17      772.44      663.10     66.50 o
   4   6  17     5471.46     5399.51    240.35 o
   5   6  17     5091.75     5085.17    243.75 o
   6   6  17      971.28      941.61    174.88 o
   7   6  17     1580.86     1401.94    160.19 o
   8   6  17     1549.87     1331.56    196.23 o
   9   6  17       49.39      142.42    130.48 o
  10   6  17       77.77        6.79    171.76 o
 -10   7  17       33.36      116.96    170.71 o
  -9   7  17       60.53       15.01    127.02 o
  -8   7  17       24.83      361.07    199.99 o
  -7   7  17      189.57      234.41    153.30 o
  -6   7  17     2762.76     3094.64    245.91 o
  -5   7  17     1136.58     1161.15    178.13 o
  -4   7  17      922.65      763.14    196.58 o
  -3   7  17     2368.83     2547.56    166.89 o
  -2   7  17     1578.65     1646.53    218.83 o
  -1   7  17      932.80     1136.96    116.91 o
   0   7  17     5553.81     5521.27    369.97 o
   1   7  17      950.10      964.12     93.31 o
   2   7  17     1303.73     1162.82     98.63 o
   3   7  17     2100.42     2280.56    138.80 o
   4   7  17     1240.62     1040.94    118.30 o
   5   7  17      930.91     1238.17    229.89 o
   6   7  17     2870.56     3199.34    213.50 o
   7   7  17      139.71      247.81     97.57 o
   8   7  17       18.98      128.32     96.17 o
   9   7  17       38.97      127.73    130.26 o
  10   7  17       24.17        1.44    171.24 o
  -9   8  17      115.31       -4.86    156.76 o
  -8   8  17      197.40      245.08    191.90 o
  -7   8  17     1331.97     1568.45    275.09 o
  -6   8  17      570.32      691.98    138.70 o
  -5   8  17     3042.23     3275.02    301.17 o
  -4   8  17     2429.30     2016.08    223.93 o
  -3   8  17      207.73       34.49     60.23 o
  -2   8  17      576.18      520.04     75.87 o
  -1   8  17     2847.18     2779.17    184.49 o
   0   8  17     3636.99     3582.05    192.11 o
   1   8  17     2866.35     2802.66    145.40 o
   2   8  17      846.51      895.93     83.51 o
   3   8  17      195.22      262.52     58.66 o
   4   8  17     2152.70     2185.54    152.44 o
   5   8  17     3157.92     3201.00    210.72 o
   6   8  17      639.08      527.49    134.05 o
   7   8  17     1362.23     1500.29    173.83 o
   8   8  17      322.61      313.55    128.16 o
   9   8  17      109.13      178.31    169.01 o
  -9   9  17     1013.82      825.86    551.89 o
  -8   9  17       94.53      159.34    212.16 o
  -7   9  17      400.79      233.40    171.19 o
  -6   9  17      811.83      869.79    170.40 o
  -5   9  17      121.21      244.14     95.97 o
  -4   9  17       80.14       92.84     82.28 o
  -3   9  17      788.74      501.20    123.62 o
  -2   9  17        9.18      -46.07     50.67 o
  -1   9  17      121.24       87.66     54.43 o
   0   9  17      102.57       62.08     47.03 o
   1   9  17       76.45      129.57     41.35 o
   2   9  17       15.55      -54.68     54.68 o
   3   9  17      911.25     1104.78    108.46 o
   4   9  17      102.56      171.81     71.88 o
   5   9  17       79.52      128.31     58.05 o
   6   9  17      712.79      701.00    117.37 o
   7   9  17      460.36      768.86    205.28 o
   8   9  17       74.38      200.38    114.25 o
   9   9  17     1013.94     1371.26    266.95 o
  -9  10  17      214.18      -42.53    155.44 o
  -8  10  17     1300.90     1289.80    445.31 o
  -7  10  17      897.82      812.40    351.04 o
  -6  10  17      235.10       64.19    234.69 o
  -5  10  17      929.93     1075.21    257.76 o
  -4  10  17     5055.23     5061.08    390.10 o
  -3  10  17      638.07      796.54    152.80 o
  -2  10  17     1889.39     2145.76    146.16 o
  -1  10  17     1070.22     1148.38    114.68 o
   0  10  17      625.62      880.92    114.94 o
   1  10  17     1067.73     1158.55    120.04 o
   2  10  17     1700.93     1817.44    141.27 o
   3  10  17      626.52      515.05     83.85 o
   4  10  17     4774.66     4888.22    257.98 o
   5  10  17     1068.51     1116.61    129.69 o
   6  10  17      251.29      318.25     86.94 o
   7  10  17      973.38     1162.74    168.50 o
   8  10  17     1127.26     1446.54    210.14 o
   9  10  17      196.47      266.99    175.26 o
  -9  11  17      227.81       80.96    218.64 o
  -8  11  17       19.08     -202.74    208.62 o
  -7  11  17       20.65     -116.34    224.66 o
  -6  11  17     1362.50     1646.86    417.23 o
  -5  11  17      442.92      510.65    136.95 o
  -4  11  17     2400.87     2739.54    276.79 o
  -3  11  17      514.83      533.40    229.68 o
  -2  11  17      784.48      846.53    101.90 o
  -1  11  17      165.79      145.23     54.68 o
   0  11  17     3257.54     3091.30    263.76 o
   1  11  17      112.85      165.76     62.25 o
   2  11  17      949.43     1251.10    140.59 o
   3  11  17      552.45      826.79    101.18 o
   4  11  17     2321.89     2380.96    180.92 o
   5  11  17      512.95      490.41     98.13 o
   6  11  17     1195.53     1371.89    155.89 o
   7  11  17       45.52       23.06    103.97 o
   8  11  17       14.95       81.28    134.07 o
   9  11  17      204.51      241.72    181.74 o
  -8  12  17      960.98     1430.40    332.98 o
  -7  12  17       84.25       -4.01    298.88 o
  -6  12  17      330.39      457.35    294.87 o
  -5  12  17     1139.59     1238.72    210.17 o
  -4  12  17     2122.27     2139.57    250.48 o
  -3  12  17       43.30       32.51     84.23 o
  -2  12  17     1680.02     2057.93    310.92 o
  -1  12  17      953.38     1014.92    108.32 o
   0  12  17     1041.10      952.07    115.00 o
   1  12  17     1067.77     1285.85    137.78 o
   2  12  17     1750.08     1810.07    172.22 o
   3  12  17       42.72      137.48     77.00 o
   4  12  17     1999.01     2068.36    203.05 o
   5  12  17     1261.62     1152.98    140.98 o
   6  12  17      353.15      360.91    133.98 o
   7  12  17       69.80      136.53    124.33 o
   8  12  17      966.22     1355.15    218.95 o
  -8  13  17       76.56      126.56    378.12 o
  -7  13  17       27.83       38.11    341.01 o
  -6  13  17      796.44     1263.73    423.25 o
  -5  13  17      151.75      623.84    304.90 o
  -4  13  17     1742.44     1798.19    258.17 o
  -3  13  17     1177.32      983.15    192.78 o
  -2  13  17      845.06      962.54    180.08 o
  -1  13  17       67.90      212.66     63.95 o
   0  13  17     3381.07     4056.64    242.15 o
   1  13  17       60.36      208.60     79.11 o
   2  13  17      808.68      723.26    116.85 o
   3  13  17     1155.42     1294.38    162.15 o
   4  13  17     1863.65     1897.34    201.55 o
   5  13  17      165.04      297.99    130.95 o
   6  13  17      872.60      350.53    135.19 o
   7  13  17       10.88      108.01    115.14 o
   8  13  17       93.40      249.08    158.75 o
  -7  14  17      306.61      272.22    229.93 o
  -6  14  17      124.32      411.21    353.04 o
  -5  14  17     1206.81     1787.27    435.28 o
  -4  14  17      992.85      918.87    205.69 o
  -3  14  17       48.88      104.39    267.79 o
  -2  14  17     1606.60     1491.53    245.32 o
  -1  14  17     1519.46     1978.59    158.45 o
   0  14  17      923.46      893.95    127.39 o
   1  14  17     1451.20     1726.23    176.16 o
   2  14  17     1668.74     2008.81    228.15 o
   3  14  17       54.65      -48.38     70.76 o
   4  14  17      999.60     1264.52    183.15 o
   5  14  17     1153.70     1151.93    197.03 o
   6  14  17      140.86       59.02    103.58 o
   7  14  17      267.12      208.93    137.52 o
  -7  15  17      319.42      443.31    302.89 o
  -5  15  17       51.86      351.04    312.92 o
  -4  15  17     1077.68     1143.30    318.94 o
  -3  15  17      396.52      573.81    178.79 o
  -2  15  17     1445.73     1388.63    255.58 o
  -1  15  17      192.24      488.37    162.16 o
   0  15  17      385.19      376.00    104.25 o
   1  15  17      189.09      221.88     93.27 o
   2  15  17     1379.32     1831.27    192.27 o
   3  15  17      403.19      473.44    126.26 o
   4  15  17     1114.65      954.46    206.54 o
   5  15  17       49.36      -17.94    103.38 o
   6  15  17      225.13       45.13     89.92 o
   7  15  17      323.58     -208.62    220.65 o
  -6  16  17      274.03      250.74    244.72 o
  -4  16  17      134.95       -4.01    274.81 o
  -3  16  17       80.23        1.39    162.48 o
  -2  16  17      515.51      260.70    152.39 o
  -1  16  17      805.56     1156.10    366.08 o
   0  16  17     1771.19     1817.42    191.63 o
   1  16  17      746.55      802.35    141.14 o
   2  16  17      419.78      475.60    139.26 o
   3  16  17       88.10       71.49    110.49 o
   4  16  17      122.76      -18.05    106.65 o
   5  16  17      235.91       32.08    113.77 o
   6  16  17      256.43      -77.65    113.12 o
  -5  17  17       66.81      238.70    268.79 o
  -3  17  17      107.95      202.60    236.70 o
  -2  17  17      239.57      620.34    210.39 o
  -1  17  17       69.90      122.03    157.33 o
   0  17  17       17.62      -32.09    158.47 o
   1  17  17       76.09      193.30    123.76 o
   2  17  17      234.47      438.36    143.93 o
   3  17  17      122.75       72.98    134.14 o
   4  17  17      241.36       10.05    101.14 o
   5  17  17       57.26      -60.67    117.84 o
  -4  18  17       10.56      330.98    252.75 o
  -2  18  17       21.42        0.00    208.62 o
  -1  18  17       88.74       88.26    242.72 o
   0  18  17      112.06      217.79    208.29 o
   1  18  17       93.67      181.47    135.45 o
   2  18  17       19.77        4.86    124.87 o
   3  18  17      109.00       -9.25    145.33 o
   4  18  17       22.39      156.15    109.24 o
  -2  19  17       93.45      398.68    253.00 o
  -1  19  17       73.90      154.61    386.14 o
   0  19  17       18.99       86.25    254.75 o
   1  19  17       60.74     -193.20    194.00 o
   2  19  17       72.43       82.37    150.82 o
   0   0  18      303.83      156.46     86.25 o
   1   0  18       60.84       94.11     44.90 o
   2   0  18      656.20      501.76     75.67 o
   3   0  18     3416.81     3456.94    182.27 o
   4   0  18     8231.53     7893.52    317.90 o
   5   0  18      209.71      211.38     54.78 o
   6   0  18      331.03      475.62     82.87 o
   7   0  18     1556.29     1726.98    172.22 o
   8   0  18     1192.68     1491.18    163.50 o
   9   0  18       10.14       72.32    134.72 o
  10   0  18       22.25       62.18    227.36 o
 -10   1  18      188.12      100.41    286.85 o
  -9   1  18      431.14      367.85    225.51 o
  -8   1  18      393.29      335.50    130.79 o
  -7   1  18     1394.85     1506.22    160.21 o
  -6   1  18      566.93      633.68     96.18 o
  -5   1  18      287.10      312.67     58.92 o
  -4   1  18      165.51      148.35     55.59 o
  -3   1  18      260.66      266.67     61.96 o
  -2   1  18       54.31       46.97     41.60 o
  -1   1  18     2513.11     2497.57    207.13 o
   0   1  18      123.82       91.83     44.51 o
   1   1  18     2544.97     2693.74    262.36 o
   2   1  18       44.42       11.16     33.74 o
   3   1  18      240.64      334.06     55.46 o
   4   1  18      153.29      213.10     49.02 o
   5   1  18      303.06      376.82     61.88 o
   6   1  18      605.18      778.18     88.94 o
   7   1  18     1429.31     1571.55    272.74 o
   8   1  18      449.81      478.08    105.39 o
   9   1  18      445.22      449.75    156.54 o
  10   1  18      220.75      672.65    252.38 o
 -10   2  18      357.96      143.12    220.99 o
  -9   2  18       77.40       -2.84    185.61 o
  -8   2  18     1776.83     2127.29    247.74 o
  -7   2  18      525.79      425.92    131.93 o
  -6   2  18      301.13      278.95     97.01 o
  -5   2  18     2061.00     2520.19    189.13 o
  -4   2  18     2429.97     2437.92    185.01 o
  -3   2  18      625.52      545.57     77.04 o
  -2   2  18     5368.91     6175.24    321.73 o
  -1   2  18     3028.49     2786.63    178.91 o
   0   2  18     4700.05     4464.39    241.60 o
   1   2  18     3224.97     3073.86    160.24 o
   2   2  18     5139.52     5361.64    263.42 o
   3   2  18      569.35      605.89     74.83 o
   4   2  18     2338.91     2168.75    126.80 o
   5   2  18     1928.56     2039.11    131.20 o
   6   2  18      280.75      217.76     74.31 o
   7   2  18      583.04      646.16    109.83 o
   8   2  18     1666.40     1980.03    187.38 o
   9   2  18       72.16       49.25    120.39 o
  10   2  18      401.16      357.62    304.90 o
 -10   3  18      527.69      167.76    389.15 o
  -9   3  18      272.30      320.82    210.59 o
  -8   3  18      352.78      432.01    162.47 o
  -7   3  18       31.97       43.18     99.90 o
  -6   3  18     2217.98     2585.40    269.44 o
  -5   3  18      827.44      734.09    117.54 o
  -4   3  18      286.63      313.91     74.40 o
  -3   3  18     2382.30     2360.77    189.08 o
  -2   3  18     1095.11     1361.45    132.72 o
  -1   3  18     1763.40     2065.04    160.98 o
   0   3  18      171.64       89.15     43.95 o
   1   3  18     1671.31     1620.14    131.45 o
   2   3  18     1071.62     1067.41     99.64 o
   3   3  18     2183.57     2356.02    168.81 o
   4   3  18      225.33      176.04     46.87 o
   5   3  18      827.71      945.67     93.57 o
   6   3  18     2159.00     1960.51    144.83 o
   7   3  18       29.84       18.27     63.06 o
   8   3  18      374.73      398.96    102.00 o
   9   3  18      230.00      224.19    115.23 o
  10   3  18      453.76      512.48    257.76 o
 -10   4  18      273.44      191.50    213.77 o
  -9   4  18      948.57     1173.42    308.91 o
  -8   4  18     1327.70     1709.30    301.41 o
  -7   4  18      155.43      284.05    135.98 o
  -6   4  18     1913.84     1751.92    200.95 o
  -5   4  18     1282.92     1224.79    151.43 o
  -4   4  18      437.01      450.39    106.31 o
  -3   4  18      685.39      741.26     84.64 o
  -2   4  18     7369.47     7061.69    355.15 o
  -1   4  18     6099.89     5982.65    299.66 o
   0   4  18     1543.77     1514.55    104.41 o
   1   4  18     6032.62     5843.88    269.98 o
   2   4  18     7155.30     6677.98    309.11 o
   3   4  18      639.36      647.34     83.08 o
   4   4  18      358.33      489.45     65.39 o
   5   4  18     1154.46     1195.91    106.95 o
   6   4  18     1903.31     2103.02    147.44 o
   7   4  18      164.92      265.86     71.53 o
   8   4  18     1185.18     1390.93    168.40 o
   9   4  18      899.58      965.99    185.21 o
  10   4  18      248.96      430.21    225.08 o
 -10   5  18      133.05     -147.43    147.43 o
  -9   5  18      475.05      280.30    222.12 o
  -8   5  18      173.28      -18.35    170.70 o
  -7   5  18     1304.09     1476.64    195.39 o
  -6   5  18     1367.23     1461.14    177.35 o
  -5   5  18      310.51      187.36     84.16 o
  -4   5  18     1236.29     1290.48    189.56 o
  -3   5  18     1351.91     1630.82    121.67 o
  -2   5  18      312.45      249.24     65.89 o
  -1   5  18     1874.06     1975.91    151.79 o
   0   5  18       90.12       87.31     35.66 o
   1   5  18     2137.16     2294.78    132.55 o
   2   5  18      330.98      199.53     53.36 o
   3   5  18     1328.70     1332.01    121.89 o
   4   5  18     1284.57     1331.15    108.14 o
   5   5  18      327.87      419.15     68.47 o
   6   5  18     1294.80     1582.58    130.37 o
   7   5  18     1339.94     1515.93    146.05 o
   8   5  18      153.50      372.83    120.71 o
   9   5  18      442.35      439.57    156.76 o
  10   5  18      120.37      395.40    183.51 o
 -10   6  18        3.41       37.83    157.57 o
  -9   6  18      435.10      185.36    194.69 o
  -8   6  18        5.04      -61.11    166.92 o
  -7   6  18       30.71      -56.30    100.68 o
  -6   6  18      103.80       59.82     71.47 o
  -5   6  18     1745.68     1984.33    218.94 o
  -4   6  18      764.14     1170.54    190.56 o
  -3   6  18     3101.43     2668.72    238.47 o
  -2   6  18      526.76      552.03     87.95 o
  -1   6  18     3335.84     2972.83    170.63 o
   0   6  18       96.91      136.81     40.00 o
   1   6  18     3301.85     3321.38    171.83 o
   2   6  18      580.93      603.68     79.67 o
   3   6  18     2995.08     2889.85    173.06 o
   4   6  18      820.91      902.02    112.47 o
   5   6  18     1803.86     1993.03    172.47 o
   6   6  18      109.55       24.97     57.96 o
   7   6  18       70.57      292.88     83.67 o
   8   6  18       15.79      -47.24     91.82 o
   9   6  18      409.65      518.02    162.85 o
  10   6  18        0.29      238.18    193.50 o
 -10   7  18      271.02      181.46    199.30 o
  -9   7  18      407.01      114.88    140.31 o
  -8   7  18       72.22      -80.90    198.59 o
  -7   7  18      396.48      435.98    173.02 o
  -6   7  18      300.51      423.46    108.79 o
  -5   7  18     2407.96     2236.69    240.27 o
  -4   7  18     2459.34     2482.06    481.42 o
  -3   7  18     2230.10     2341.88    164.84 o
  -2   7  18       53.80      102.07     48.89 o
  -1   7  18      528.05      575.72     76.97 o
   0   7  18      117.36       31.10     43.67 o
   1   7  18      648.37      817.30     84.51 o
   2   7  18       68.00       49.21     44.85 o
   3   7  18     2201.55     2335.63    158.81 o
   4   7  18     2559.10     2661.53    176.22 o
   5   7  18     2421.73     2257.20    174.03 o
   6   7  18      414.15      266.12    102.20 o
   7   7  18      429.67      629.39    116.24 o
   8   7  18       58.40       79.04    129.36 o
   9   7  18      460.18      586.21    190.68 o
  10   7  18      351.88       93.68    168.33 o
  -9   8  18       66.33      -63.33    145.77 o
  -8   8  18      809.44      769.20    439.30 o
  -7   8  18      858.28     1085.74    244.74 o
  -6   8  18      131.90       88.49    103.30 o
  -5   8  18      528.25      495.56    239.71 o
  -4   8  18     1212.86     1051.08    209.62 o
  -3   8  18      595.67      850.30    181.54 o
  -2   8  18      676.28      600.26    114.77 o
  -1   8  18     1731.72     1981.35    154.59 o
   0   8  18        9.03       40.99     42.84 o
   1   8  18     2007.94     2210.62    139.22 o
   2   8  18      715.68      637.31     73.61 o
   3   8  18      604.01      606.82     82.38 o
   4   8  18     1248.70     1559.85    247.84 o
   5   8  18      582.90      691.00    119.87 o
   6   8  18      139.72      209.95     79.59 o
   7   8  18      890.15     1034.57    218.16 o
   8   8  18      969.05     1130.44    173.20 o
   9   8  18       75.67      -37.96    149.59 o
  -9   9  18      210.18       84.47    154.67 o
  -8   9  18      139.07      207.36    208.20 o
  -7   9  18      225.69      455.34    256.76 o
  -6   9  18     1060.85     1305.35    215.74 o
  -5   9  18      335.31      447.15    137.41 o
  -4   9  18     2036.24     1952.13    224.50 o
  -3   9  18      495.53      451.59    111.81 o
  -2   9  18      204.65      229.67     59.87 o
  -1   9  18      578.52      537.31     92.51 o
   0   9  18      348.48      366.12     70.39 o
   1   9  18      445.12      483.05     65.64 o
   2   9  18      211.94      210.59     55.45 o
   3   9  18      356.61      320.16     68.99 o
   4   9  18     2117.02     2016.82    152.62 o
   5   9  18      423.03      438.66    116.68 o
   6   9  18     1008.82     1247.37    151.59 o
   7   9  18      175.91       91.24    105.69 o
   8   9  18      133.17      300.73    133.12 o
   9   9  18      142.11      110.80    157.68 o
  -9  10  18       73.96       63.05    226.67 o
  -8  10  18      413.46      431.27    347.02 o
  -7  10  18      443.38      675.99    343.01 o
  -6  10  18      134.49       92.27    226.67 o
  -5  10  18      803.42      906.22    170.60 o
  -4  10  18      214.14      337.89    118.51 o
  -3  10  18     1291.90     1065.42    180.25 o
  -2  10  18      421.46      411.49    103.36 o
  -1  10  18     2093.32     2147.00    146.55 o
   0  10  18       47.29       99.66     54.55 o
   1  10  18     2085.89     1980.54    190.71 o
   2  10  18      389.55      534.68     82.74 o
   3  10  18     1285.69     1282.09    120.53 o
   4  10  18      284.85      317.24     75.07 o
   5  10  18      678.84      601.89    100.09 o
   6  10  18      130.31       19.34     73.27 o
   7  10  18      357.69      455.49    156.59 o
   8  10  18      386.39      533.91    160.21 o
   9  10  18       77.41      155.68    156.32 o
  -8  11  18       56.40       88.26    369.09 o
  -7  11  18      217.76      218.64    284.84 o
  -6  11  18      374.59      824.43    339.00 o
  -5  11  18     1258.91     1908.41    246.74 o
  -4  11  18      467.47      516.55    267.79 o
  -3  11  18      961.99     1126.21    190.12 o
  -2  11  18     1659.87     1807.15    153.58 o
  -1  11  18      337.91      282.93     64.26 o
   0  11  18      486.86      514.49     84.55 o
   1  11  18      460.47      475.98    114.24 o
   2  11  18     1703.33     1763.88    168.77 o
   3  11  18     1035.18     1098.66    136.34 o
   4  11  18      444.71      603.80    100.41 o
   5  11  18     1192.07     1363.80    144.86 o
   6  11  18      318.00      447.55    104.17 o
   7  11  18      281.14      330.11    122.95 o
   8  11  18       71.02       12.20    128.99 o
  -8  12  18      175.33      353.21    235.70 o
  -7  12  18      121.93     -140.41    306.91 o
  -6  12  18      292.93      401.18    280.83 o
  -5  12  18     2009.75     2251.68    266.38 o
  -4  12  18      180.44      389.70    139.41 o
  -3  12  18      744.42      884.36    175.05 o
  -2  12  18      161.99       77.56    260.77 o
  -1  12  18     1581.51     1685.58    136.87 o
   0  12  18        0.72      -36.02     47.63 o
   1  12  18     1487.24     1648.22    163.29 o
   2  12  18      157.09       41.98     94.39 o
   3  12  18      728.04      776.48    129.88 o
   4  12  18      162.75      257.18     97.63 o
   5  12  18     1993.79     2380.61    214.87 o
   6  12  18      285.30      345.62     95.77 o
   7  12  18       58.70      -17.23    120.04 o
   8  12  18      134.97      147.52    153.76 o
  -8  13  18      173.45      385.70    242.25 o
  -7  13  18      194.73       14.04    339.00 o
  -6  13  18      419.18      280.83    314.93 o
  -5  13  18     1035.04     1010.98    355.05 o
  -4  13  18       68.41      -91.98     91.98 o
  -3  13  18     2487.34     2606.21    371.09 o
  -2  13  18      552.14      765.67    377.11 o
  -1  13  18     2357.69     2852.18    170.87 o
   0  13  18      100.09      117.88     71.94 o
   1  13  18     2461.51     2622.87    202.33 o
   2  13  18      553.55      475.54    141.00 o
   3  13  18     2648.04     2842.06    231.77 o
   4  13  18       68.80       -9.47    128.26 o
   5  13  18      995.35     1592.81    203.04 o
   6  13  18      454.09       53.10    113.77 o
   7  13  18      202.09       97.07    168.73 o
   8  13  18      204.52      205.34    158.76 o
  -7  14  18      687.35      639.44    256.79 o
  -6  14  18       54.23      457.35    361.07 o
  -5  14  18     1443.29     1701.02    433.28 o
  -4  14  18      156.57      337.66    140.94 o
  -3  14  18      184.22      404.65    211.62 o
  -2  14  18        7.94     -100.26    105.32 o
  -1  14  18     2822.70     3148.33    195.30 o
   0  14  18      141.30       20.08     73.24 o
   1  14  18     2840.23     3138.53    226.00 o
   2  14  18        8.78      -33.27     68.20 o
   3  14  18      175.70       18.00     84.16 o
   4  14  18      158.11      241.77    118.13 o
   5  14  18     1504.79      977.65    177.64 o
   6  14  18       53.24       56.73    102.98 o
   7  14  18      619.73      455.45    233.54 o
  -6  15  18      191.40      174.51    363.07 o
  -5  15  18      193.94      258.76    328.97 o
  -4  15  18       33.17       12.07    132.02 o
  -3  15  18     3331.49     3880.41    400.78 o
  -2  15  18      196.47      404.99    172.70 o
  -1  15  18     2719.75     2883.81    328.22 o
   0  15  18       34.63       38.66     76.53 o
   1  15  18     2592.10     2874.42    231.20 o
   2  15  18      203.44      167.90     98.43 o
   3  15  18     3329.30     4297.22    291.00 o
   4  15  18       33.11     -107.73    107.73 o
   5  15  18      221.49      -90.95    101.68 o
   6  15  18      181.27      103.69    108.57 o
  -6  16  18        8.58      290.86    256.76 o
  -4  16  18       55.77       40.12    326.96 o
  -3  16  18      224.74       81.14    205.61 o
  -2  16  18       21.57       42.57    140.64 o
  -1  16  18     1087.07     1038.83    227.00 o
   0  16  18        3.42       49.29    100.81 o
   1  16  18     1146.38     1476.81    182.40 o
   2  16  18       19.58      -90.94     93.57 o
   3  16  18      213.30      261.85    133.53 o
   4  16  18       76.45       75.80    104.95 o
   5  16  18      277.40        5.55     98.16 o
   6  16  18       10.14      149.60    129.17 o
  -5  17  18        2.83     -224.66    224.66 o
  -3  17  18      803.31     1000.95    316.93 o
  -2  17  18        2.45      133.51    164.12 o
  -1  17  18      496.81      573.88    197.03 o
   0  17  18       18.10      138.41    174.51 o
   1  17  18      502.25      510.84    151.23 o
   2  17  18        0.22        0.76    122.12 o
   3  17  18      899.62      847.85    180.34 o
   4  17  18       85.31       68.29    112.09 o
   5  17  18        4.50      -24.48    118.71 o
  -4  18  18       13.74      379.12    292.86 o
  -2  18  18       98.14       30.09    214.63 o
  -1  18  18      175.89      196.58    274.81 o
   0  18  18        2.19       94.73    202.24 o
   1  18  18      149.93        0.90    150.94 o
   2  18  18       99.14       19.47    135.36 o
   3  18  18       21.40      147.32    153.01 o
   4  18  18       10.75      -15.10    119.69 o
  -2  19  18       13.37      -68.10    211.62 o
  -1  19  18      102.39      413.22    298.88 o
   0  19  18        5.78     -190.56    190.56 o
   1  19  18      153.32      -16.05    202.60 o
   2  19  18        9.66      -38.71    148.35 o
   1   0  19      322.51      149.60     47.07 o
   2   0  19    16767.63    13625.81    644.55 o
   3   0  19     1279.99     1184.98    123.34 o
   4   0  19     7261.06     7158.34    375.03 o
   5   0  19     8653.21     8309.22    339.94 o
   6   0  19     3666.13     3835.63    270.13 o
   7   0  19     3227.18     3381.79    233.71 o
   8   0  19     2538.53     2891.60    224.05 o
   9   0  19        6.87     -109.09    133.98 o
  10   0  19       59.79      172.02    237.57 o
 -10   1  19      746.13      222.53    276.82 o
  -9   1  19     1543.34     1644.98    287.91 o
  -8   1  19      113.72      121.16    111.74 o
  -7   1  19     2504.52     3012.20    213.94 o
  -6   1  19     4095.11     4048.05    238.21 o
  -5   1  19     2329.87     2400.95    163.29 o
  -4   1  19     9029.61     8372.23    382.04 o
  -3   1  19     9585.97     8565.71    442.86 o
  -2   1  19    10916.46     9995.00    499.50 o
  -1   1  19    12666.53    11805.61    595.54 o
   0   1  19     1623.16     1103.51    183.98 o
   1   1  19    12279.11    11130.91    544.40 o
   2   1  19    10685.13    10487.71    436.66 o
   3   1  19     9343.74     9139.06    491.91 o
   4   1  19     9149.57     8769.84    343.79 o
   5   1  19     2451.83     2527.61    174.53 o
   6   1  19     3845.10     4108.93    238.40 o
   7   1  19     2235.21     2349.09    288.37 o
   8   1  19       96.62       75.54     71.94 o
   9   1  19     1423.49     1327.60    229.23 o
  10   1  19      777.71      564.59    266.49 o
 -10   2  19      121.99       48.22    218.19 o
  -9   2  19      510.79      379.52    217.70 o
  -8   2  19     1861.11     1890.73    239.00 o
  -7   2  19     1568.39     1546.80    205.59 o
  -6   2  19      378.10      332.10    105.93 o
  -5   2  19     3343.72     3564.27    240.52 o
  -4   2  19     6008.28     5760.69    279.32 o
  -3   2  19      884.25      759.73     96.29 o
  -2   2  19    15565.31    13621.63    687.81 o
  -1   2  19     7181.52     7044.19    356.58 o
   0   2  19      868.06      662.70     82.99 o
   1   2  19     7530.25     6954.72    355.09 o
   2   2  19    16656.75    15780.14    606.78 o
   3   2  19      925.72     1079.73     99.85 o
   4   2  19     5899.59     5969.14    254.34 o
   5   2  19     3114.85     3373.41    176.22 o
   6   2  19      354.32      365.80     69.65 o
   7   2  19     1327.26     1455.60    161.02 o
   8   2  19     1903.16     2268.08    208.58 o
   9   2  19      460.02      393.75    150.04 o
  10   2  19       72.46       41.26    199.16 o
 -10   3  19       25.03     -155.18    179.97 o
  -9   3  19      610.51      412.38    229.62 o
  -8   3  19      552.63      517.96    142.21 o
  -7   3  19      772.95      979.08    165.49 o
  -6   3  19     1074.43     1111.12    153.60 o
  -5   3  19     1910.80     2012.21    183.86 o
  -4   3  19      625.83      752.18     89.34 o
  -3   3  19     3332.19     3340.60    193.92 o
  -2   3  19    10120.78    10061.24    498.25 o
  -1   3  19    10120.27     8943.75   1059.22 o
   0   3  19     6721.14     5670.06    292.95 o
   1   3  19     9728.26     9072.16    441.95 o
   2   3  19     9905.38    10463.23    437.12 o
   3   3  19     3449.76     2990.35    191.09 o
   4   3  19      817.44      883.61     84.42 o
   5   3  19     1881.50     1896.09    127.47 o
   6   3  19      777.94      897.93    101.66 o
   7   3  19      694.06      687.71    113.32 o
   8   3  19      577.06      525.22    125.37 o
   9   3  19      528.85      858.27    149.20 o
  10   3  19       21.19      189.19    202.47 o
 -10   4  19      321.00       17.37    163.85 o
  -9   4  19      242.05       12.84    395.17 o
  -8   4  19      638.56      717.94    158.46 o
  -7   4  19      277.09      267.16    146.48 o
  -6   4  19       96.19      155.07    101.80 o
  -5   4  19     1869.47     1869.41    187.73 o
  -4   4  19     3995.88     4108.22    311.92 o
  -3   4  19      627.16      734.31     83.39 o
  -2   4  19     8104.18     7815.03    389.79 o
  -1   4  19     5326.17     4952.16    242.40 o
   0   4  19     1004.69      895.27     84.62 o
   1   4  19     4662.42     4073.25    212.79 o
   2   4  19     7773.88     7396.59    337.19 o
   3   4  19      641.67      557.39     79.33 o
   4   4  19     3859.63     3750.11    185.31 o
   5   4  19     2110.26     2030.77    136.58 o
   6   4  19       89.70      103.15     73.30 o
   7   4  19      342.57      276.20     71.95 o
   8   4  19      531.60      476.89    119.61 o
   9   4  19      215.40      295.99    134.77 o
  10   4  19      337.72      353.27    289.85 o
 -10   5  19       39.39       16.38    142.23 o
  -9   5  19     1335.15      456.97    234.02 o
  -8   5  19     1058.37     1494.23    289.19 o
  -7   5  19     1194.83     1231.08    183.21 o
  -6   5  19     4718.14     4323.59    306.19 o
  -5   5  19     3076.93     2941.73    229.21 o
  -4   5  19      990.22      891.26    145.13 o
  -3   5  19     9843.68     9687.26    510.41 o
  -2   5  19     4911.44     4925.06    305.30 o
  -1   5  19    11716.48    11520.45    736.73 o
   0   5  19      130.52      154.23     48.93 o
   1   5  19    12245.47    11640.61    479.13 o
   2   5  19     5080.35     5047.95    245.70 o
   3   5  19    10280.35    11289.71    465.27 o
   4   5  19      818.01      969.54     93.16 o
   5   5  19     2880.39     2915.32    166.67 o
   6   5  19     4617.23     4548.12    229.60 o
   7   5  19     1198.21     1416.85    155.53 o
   8   5  19     1103.66     1072.96    180.00 o
   9   5  19     1376.08     1783.95    347.67 o
  10   5  19       44.62      271.09    170.23 o
 -10   6  19      685.33        8.27    174.34 o
  -9   6  19       14.47     -121.01    178.72 o
  -8   6  19     1116.83      962.34    257.81 o
  -7   6  19     1635.34     1861.80    219.15 o
  -6   6  19      460.67      410.91    104.65 o
  -5   6  19     4680.44     4089.33    363.18 o
  -4   6  19     2001.71     2205.57    269.80 o
  -3   6  19      438.42      318.60     66.64 o
  -2   6  19     1531.06     1433.36    136.29 o
  -1   6  19     4718.90     4048.27    211.25 o
   0   6  19      227.71      304.70     48.86 o
   1   6  19     4261.82     4266.19    210.40 o
   2   6  19     1720.49     1819.39    122.03 o
   3   6  19      443.78      579.65     80.62 o
   4   6  19     1716.54     1925.83    282.62 o
   5   6  19     5275.70     5078.97    339.33 o
   6   6  19      498.26      501.42     93.45 o
   7   6  19     1676.86     1956.10    193.01 o
   8   6  19     1223.43     1292.64    192.63 o
   9   6  19       26.26      244.15    147.85 o
  10   6  19      714.67      866.05    230.99 o
 -10   7  19      277.09      199.07    198.82 o
  -9   7  19      591.32       19.22    181.16 o
  -8   7  19      226.64      222.87    211.61 o
  -7   7  19     1498.79     1739.54    212.84 o
  -6   7  19     3251.46     3062.91    308.81 o
  -5   7  19      130.72      224.74     94.64 o
  -4   7  19     2509.00     2699.44    497.47 o
  -3   7  19     3799.61     3601.75    222.29 o
  -2   7  19      625.48      615.94    106.88 o
  -1   7  19     3101.94     3366.15    198.55 o
   0   7  19     3287.32     2770.21    187.55 o
   1   7  19     2935.74     2813.30    166.62 o
   2   7  19      724.12      727.85     85.09 o
   3   7  19     3755.47     3524.36    264.34 o
   4   7  19     2676.92     2484.93    175.30 o
   5   7  19       95.07       41.17     57.67 o
   6   7  19     3489.40     3534.67    229.60 o
   7   7  19     1424.39     1898.05    190.57 o
   8   7  19      280.00      219.66    107.64 o
   9   7  19      567.90      898.70    215.54 o
  10   7  19      335.70      351.99    181.91 o
  -9   8  19      223.93      -44.99    210.33 o
  -8   8  19      966.52      649.86    369.09 o
  -7   8  19     1212.07      852.51    328.97 o
  -6   8  19       10.78      122.94    100.70 o
  -5   8  19     3072.63     3353.63    297.82 o
  -4   8  19     1883.04     1592.38    224.88 o
  -3   8  19     2911.32     3555.13    403.19 o
  -2   8  19     3130.17     3250.64    251.78 o
  -1   8  19     3510.00     3231.89    186.25 o
   0   8  19      881.22      851.94    110.50 o
   1   8  19     3638.52     3464.01    185.45 o
   2   8  19     3002.63     2864.04    178.09 o
   3   8  19     2807.78     2765.81    185.29 o
   4   8  19     1990.63     2174.68    167.51 o
   5   8  19     2832.92     3128.07    209.94 o
   6   8  19        8.43       -1.26     61.89 o
   7   8  19     1066.67     1192.77    161.43 o
   8   8  19      953.99     1070.54    224.96 o
   9   8  19      227.79      331.54    177.62 o
  -9   9  19      301.20       39.17    160.53 o
  -8   9  19       22.24     -256.76    256.76 o
  -7   9  19       97.17      118.35    254.75 o
  -6   9  19     1339.31     1151.59    208.03 o
  -5   9  19      436.38      272.65    115.73 o
  -4   9  19      917.89      669.26    151.98 o
  -3   9  19     2844.73     2884.26    280.99 o
  -2   9  19     1270.69     1401.48    121.12 o
  -1   9  19     1468.19     1481.30    130.78 o
   0   9  19     5080.06     4719.39    284.07 o
   1   9  19     1401.57     1390.91    113.62 o
   2   9  19     1235.80     1316.54    115.80 o
   3   9  19     3302.56     3262.45    181.64 o
   4   9  19      977.13     1236.56    167.32 o
   5   9  19      481.65      535.56    118.42 o
   6   9  19     1352.97     1327.41    154.33 o
   7   9  19      138.29       97.31    129.70 o
   8   9  19       19.88      132.88    119.52 o
   9   9  19      422.33      560.45    196.88 o
  -9  10  19      212.05      558.44    247.82 o
  -8  10  19      291.88      284.84    332.98 o
  -7  10  19      134.62       64.19    272.80 o
  -6  10  19      761.37      399.18    258.76 o
  -5  10  19     1096.69     1169.80    194.28 o
  -4  10  19      186.85      184.26    102.64 o
  -3  10  19      129.64      118.35     92.30 o
  -2  10  19     2533.72     2590.85    165.03 o
  -1  10  19     1708.64     1918.70    148.12 o
   0  10  19      109.04      115.68     51.48 o
   1  10  19     1543.62     1575.45    147.68 o
   2  10  19     2185.63     2199.59    147.80 o
   3  10  19      118.14      161.68     60.92 o
   4  10  19      266.82      400.80     80.55 o
   5  10  19     1237.05     1075.18    196.88 o
   6  10  19      783.31      898.01    138.92 o
   7  10  19      167.27      128.94     94.04 o
   8  10  19      359.82      152.23    135.58 o
   9  10  19      215.93      214.38    170.06 o
  -8  11  19       19.19      272.80    373.10 o
  -7  11  19      112.13       44.13    312.92 o
  -6  11  19     1283.18     1576.65    397.17 o
  -5  11  19      877.94     1110.09    195.90 o
  -4  11  19     1229.70     1103.00    425.25 o
  -3  11  19     3156.81     2717.58    293.91 o
  -2  11  19      130.77      265.31     85.89 o
  -1  11  19      205.64      213.16     59.46 o
   0  11  19     3670.63     3766.17    215.93 o
   1  11  19      176.97       80.21     55.75 o
   2  11  19      173.81      318.26     78.00 o
   3  11  19     3334.99     3458.55    222.50 o
   4  11  19     1159.52     1293.36    135.92 o
   5  11  19      848.17      887.10    123.39 o
   6  11  19     1286.35     1477.71    216.28 o
   7  11  19      108.28       71.40    146.21 o
   8  11  19       18.95       19.94    137.30 o
  -8  12  19      225.03      132.31    272.80 o
  -7  12  19      388.31      609.80    371.09 o
  -6  12  19      169.94      104.31    284.84 o
  -5  12  19     1103.88      970.86    195.54 o
  -4  12  19      661.81      678.95    363.07 o
  -3  12  19      186.27      220.86    111.98 o
  -2  12  19     1822.41     2001.24    257.20 o
  -1  12  19      888.31     1084.95    109.58 o
   0  12  19       66.14       58.45    110.89 o
   1  12  19      747.98      941.87    128.87 o
   2  12  19     1497.33     1655.15    167.29 o
   3  12  19      195.52      208.86     90.63 o
   4  12  19      676.29      691.78    131.98 o
   5  12  19     1122.93     1525.56    191.66 o
   6  12  19      188.19      426.74    121.99 o
   7  12  19      378.27      629.38    161.88 o
   8  12  19      157.59      143.07    146.38 o
  -7  13  19      519.68      808.38    423.25 o
  -6  13  19      514.60      282.83    328.97 o
  -5  13  19      158.96      236.70    250.74 o
  -4  13  19     1623.03     1397.45    288.85 o
  -3  13  19     2799.55     2844.59    305.45 o
  -2  13  19       29.06       10.89     86.10 o
  -1  13  19     1016.80     1293.66    124.83 o
   0  13  19     2050.41     2355.08    197.25 o
   1  13  19      930.82     1060.90    136.38 o
   2  13  19       53.82      -38.41     63.27 o
   3  13  19     2688.45     2762.35    238.13 o
   4  13  19     1636.21     1739.41    198.96 o
   5  13  19      130.16      256.95    122.82 o
   6  13  19      520.24       25.29    106.06 o
   7  13  19      472.12      834.61    220.29 o
  -7  14  19      503.75      990.92    507.50 o
  -6  14  19       62.11     -220.65    320.95 o
  -5  14  19      956.62     1283.79    413.22 o
  -4  14  19      320.57      398.37    163.90 o
  -3  14  19      108.06       56.73    118.87 o
  -2  14  19       57.08      -38.05    158.47 o
  -1  14  19      592.22      817.20    205.38 o
   0  14  19      291.30      314.60     88.08 o
   1  14  19      597.57      605.57    112.06 o
   2  14  19       38.04       75.16     78.46 o
   3  14  19       89.38       52.92     91.42 o
   4  14  19      371.04      345.71    128.37 o
   5  14  19      874.13      451.09    142.74 o
   6  14  19       71.61       47.89    111.03 o
   7  14  19      455.89      374.00    203.09 o
  -6  15  19      113.05      198.59    389.15 o
  -5  15  19      109.12      160.47    322.95 o
  -4  15  19      307.74      248.03    171.51 o
  -3  15  19      543.23      561.98    297.88 o
  -2  15  19      557.96      944.37    327.97 o
  -1  15  19      122.24      -34.52    111.33 o
   0  15  19     2090.03     2818.07    256.52 o
   1  15  19      103.90      315.64    104.20 o
   2  15  19      552.69      697.80    131.65 o
   3  15  19      512.14      473.89    131.63 o
   4  15  19      298.97      169.59    131.13 o
   5  15  19       94.26       97.41    105.87 o
   6  15  19       89.04       35.27     90.42 o
  -6  16  19       71.91     -100.30    212.63 o
  -4  16  19      269.60      752.22    377.11 o
  -3  16  19       10.61      -70.31    169.50 o
  -2  16  19      160.21      185.21    156.73 o
  -1  16  19      359.22      339.26    159.03 o
   0  16  19       19.70       85.15    100.11 o
   1  16  19      365.39      574.52    121.99 o
   2  16  19      125.83      158.73    111.54 o
   3  16  19       15.79      -85.74    105.78 o
   4  16  19      279.57      110.26    104.82 o
   5  16  19       48.27      -29.85     78.60 o
   6  16  19       85.03       71.72    130.72 o
  -3  17  19      129.88      485.36    201.08 o
  -2  17  19        8.05      -44.94    163.06 o
  -1  17  19       56.17      188.86    162.58 o
   0  17  19      612.16      597.76    282.83 o
   1  17  19       81.09        5.05    113.31 o
   2  17  19       10.69      -49.43    109.43 o
   3  17  19      150.62      219.42    148.56 o
   4  17  19       33.06      -92.24     92.24 o
   5  17  19       13.35      -39.34    117.76 o
  -2  18  19      100.68        6.02    254.75 o
  -1  18  19       43.59       71.00    204.68 o
   0  18  19        7.36       34.94    191.84 o
   1  18  19       37.99      146.98    164.56 o
   2  18  19       86.29      127.35    140.59 o
   3  18  19      100.54        9.80    141.01 o
  -1  19  19       55.51      226.67    280.83 o
   0  19  19       16.38       64.19    246.73 o
   1  19  19       51.14       76.22    234.69 o
   2  19  19       69.15       -0.97    269.31 o
   0   0  20       37.39       20.06     47.50 o
   1   0  20      132.91      124.68     47.71 o
   2   0  20     2399.06     2249.52    158.82 o
   3   0  20     2760.56     2869.56    189.82 o
   4   0  20     2275.80     2393.95    135.31 o
   5   0  20      298.67      263.69     56.74 o
   6   0  20      380.74      425.07     83.31 o
   7   0  20      607.42      488.05    111.51 o
   8   0  20       18.16       25.97     78.74 o
   9   0  20      120.87      143.66    194.61 o
  10   0  20       19.14     -161.47    175.58 o
 -10   1  20       22.15      -55.02    190.38 o
  -9   1  20       73.98       76.59    145.03 o
  -8   1  20       18.34       23.90    111.11 o
  -7   1  20      153.96      179.27     82.75 o
  -6   1  20      216.33      276.45     71.99 o
  -5   1  20      214.19      211.60     67.47 o
  -4   1  20     2001.45     1925.09    131.87 o
  -3   1  20      967.38      988.72    108.57 o
  -2   1  20     4601.25     4601.32    257.68 o
  -1   1  20      774.51     1037.02    107.52 o
   0   1  20     1157.71     1369.26    117.89 o
   1   1  20      811.12      984.39    105.52 o
   2   1  20     4705.74     4664.83    383.22 o
   3   1  20     1007.25     1037.63    101.11 o
   4   1  20     1949.52     1820.64    118.01 o
   5   1  20      234.32      245.48     55.21 o
   6   1  20      207.09      204.07     69.39 o
   7   1  20       98.09       51.69    102.20 o
   8   1  20       20.22      -13.76     73.33 o
   9   1  20       33.83       13.34    130.36 o
  10   1  20       20.73      -33.85    186.29 o
 -10   2  20       55.76       35.29    187.94 o
  -9   2  20      425.45      111.12    202.10 o
  -8   2  20      423.01      404.18    135.06 o
  -7   2  20       96.08       53.03     98.08 o
  -6   2  20     2013.80     2278.30    352.61 o
  -5   2  20        3.13       84.68     56.02 o
  -4   2  20      375.88      578.60     83.21 o
  -3   2  20      187.98      292.70     64.52 o
  -2   2  20     2498.17     2836.26    182.00 o
  -1   2  20      748.11      865.66    102.13 o
   0   2  20     1926.34     1895.71    136.95 o
   1   2  20      781.20      672.06     97.42 o
   2   2  20     2545.13     2285.31    146.38 o
   3   2  20      183.96      262.36     55.41 o
   4   2  20      340.00      351.52     62.94 o
   5   2  20       14.07        0.61     41.29 o
   6   2  20     1977.46     2024.90    217.75 o
   7   2  20       52.46       87.16     68.92 o
   8   2  20      454.74      425.41    105.41 o
   9   2  20      437.12      371.13    157.15 o
  10   2  20       58.19     -126.77    188.56 o
 -10   3  20      434.80      147.20    191.67 o
  -9   3  20      585.36      135.33    208.17 o
  -8   3  20      263.05      140.10    115.87 o
  -7   3  20      577.86      479.60    127.57 o
  -6   3  20     2557.88     2402.61    236.97 o
  -5   3  20      606.57      599.13    108.38 o
  -4   3  20      880.04      864.70     99.56 o
  -3   3  20      631.36      654.41    100.35 o
  -2   3  20      988.12     1202.18    201.56 o
  -1   3  20     4385.87     4272.80    312.73 o
   0   3  20        1.71        4.85     42.79 o
   1   3  20     4405.87     4807.55    227.51 o
   2   3  20      928.40      919.00     92.11 o
   3   3  20      622.00      529.99     75.12 o
   4   3  20      917.14      988.18     93.06 o
   5   3  20      606.14      765.64     84.71 o
   6   3  20     2734.22     3013.06    173.08 o
   7   3  20      570.03      625.31    110.38 o
   8   3  20      298.08      281.93    104.52 o
   9   3  20      656.78      698.60    144.28 o
  10   3  20      445.97      481.11    243.78 o
 -10   4  20      418.69      -80.38    177.82 o
  -9   4  20       86.15     -167.11    191.90 o
  -8   4  20      365.39      251.63    120.74 o
  -7   4  20      668.11      614.37    144.32 o
  -6   4  20      447.89      570.72    119.33 o
  -5   4  20      801.36      769.94    130.97 o
  -4   4  20     1874.85     2052.71    204.51 o
  -3   4  20      449.89      555.69    115.38 o
  -2   4  20      527.03      594.81     87.33 o
  -1   4  20      358.70      556.92     64.04 o
   0   4  20      142.52      142.75     43.16 o
   1   4  20      325.03      305.33     68.04 o
   2   4  20      622.79      705.88     83.70 o
   3   4  20      441.47      599.45     81.55 o
   4   4  20     1820.38     2010.47    123.67 o
   5   4  20      968.93      988.25     99.52 o
   6   4  20      442.76      595.74     85.07 o
   7   4  20      661.06      587.87     93.60 o
   8   4  20      372.27      424.61    127.78 o
   9   4  20       90.51      -40.93    119.20 o
  10   4  20      427.30      348.62    242.88 o
 -10   5  20      172.39       21.00    159.52 o
  -9   5  20      701.90      112.06    212.70 o
  -8   5  20       20.36      -75.66    159.19 o
  -7   5  20      392.17      412.15    123.00 o
  -6   5  20     1527.05     1322.98    174.76 o
  -5   5  20     1253.58     1343.33    202.47 o
  -4   5  20     1665.82     1641.39    185.06 o
  -3   5  20     3515.32     3318.37    204.91 o
  -2   5  20     3399.10     3478.14    319.58 o
  -1   5  20     1484.42     1487.42     98.14 o
   0   5  20     7809.80     7623.77    329.98 o
   1   5  20     1481.05     1427.29    133.18 o
   2   5  20     3449.45     2951.60    174.63 o
   3   5  20     3424.72     3412.92    193.25 o
   4   5  20     1543.99     1376.35    113.88 o
   5   5  20     1211.26     1298.85    166.59 o
   6   5  20     1501.54     1684.88    145.04 o
   7   5  20      312.73      258.83     85.78 o
   8   5  20       30.61       81.02     96.68 o
   9   5  20      780.91      984.98    193.72 o
  10   5  20      145.39      105.57    171.97 o
 -10   6  20      104.13     -168.35    212.63 o
  -9   6  20       45.70     -247.98    316.93 o
  -8   6  20      292.16      497.01    211.96 o
  -7   6  20     1242.25     1253.41    184.49 o
  -6   6  20      322.57      528.44    117.66 o
  -5   6  20     2017.29     2104.53    235.21 o
  -4   6  20      926.62     1311.64    175.93 o
  -3   6  20      445.22      572.90    100.99 o
  -2   6  20     2351.25     2205.66    161.07 o
  -1   6  20     1061.11     1501.21    250.77 o
   0   6  20     2749.14     2528.37    139.97 o
   1   6  20      986.29      769.55     88.68 o
   2   6  20     2106.06     2056.62    137.93 o
   3   6  20      458.07      580.77     89.17 o
   4   6  20      842.67      895.62    112.25 o
   5   6  20     2074.68     2098.86    181.15 o
   6   6  20      318.41      301.70     84.76 o
   7   6  20     1229.46     1491.86    164.06 o
   8   6  20      280.96      253.46    130.41 o
   9   6  20       33.30      113.83    199.17 o
  10   6  20       76.47       20.10    173.36 o
  -9   7  20     1274.00     -123.01    182.38 o
  -8   7  20      236.28      369.81    212.70 o
  -7   7  20     1853.05     2005.95    231.21 o
  -6   7  20     2121.57     2292.53    278.79 o
  -5   7  20      733.51      878.17    155.51 o
  -4   7  20     3185.17     3211.73    331.98 o
  -3   7  20     1921.66     1708.38    199.04 o
  -2   7  20      183.93      194.35     78.06 o
  -1   7  20      707.43      644.42     80.86 o
   0   7  20     7377.17     6759.61    362.18 o
   1   7  20      719.58      732.19    129.14 o
   2   7  20      161.59      260.86     57.40 o
   3   7  20     1753.84     1790.39    143.31 o
   4   7  20     3236.97     3133.65    199.82 o
   5   7  20      642.49      606.06    100.18 o
   6   7  20     2033.00     2069.36    193.01 o
   7   7  20     1707.31     2149.15    203.39 o
   8   7  20      225.52      378.31    147.11 o
   9   7  20     1154.70     1380.66    248.84 o
  -9   8  20       25.07      116.76    206.18 o
  -8   8  20      276.64      266.18    209.62 o
  -7   8  20      505.24      675.99    268.79 o
  -6   8  20      245.45      217.64    113.98 o
  -5   8  20     2105.93     2165.86    264.47 o
  -4   8  20      801.53     1068.85    172.05 o
  -3   8  20      519.73      592.73    270.80 o
  -2   8  20      242.89      270.48     70.02 o
  -1   8  20      103.98       88.90     45.46 o
   0   8  20     1407.47     1481.58    140.51 o
   1   8  20       94.44      110.16     46.06 o
   2   8  20      226.28      243.45    100.54 o
   3   8  20      519.55      605.94     94.16 o
   4   8  20      681.87      803.18    112.05 o
   5   8  20     2041.07     1914.31    179.40 o
   6   8  20      267.90      348.23     91.69 o
   7   8  20      512.33      357.43    108.02 o
   8   8  20      277.03      513.36    138.44 o
   9   8  20       33.41       87.60    171.98 o
  -9   9  20      167.46       72.21    425.25 o
  -8   9  20      183.67      401.18    339.00 o
  -7   9  20      362.84      274.81    292.86 o
  -6   9  20      450.60      319.39    275.81 o
  -5   9  20       54.84      186.37     96.10 o
  -4   9  20     2579.38     2462.72    258.29 o
  -3   9  20     1650.16     1638.95    302.89 o
  -2   9  20     1326.12     1465.67    150.25 o
  -1   9  20       94.86       48.09     51.83 o
   0   9  20     9244.55     9022.42    469.75 o
   1   9  20      100.68      142.46     78.97 o
   2   9  20     1224.28     1105.30    118.83 o
   3   9  20     1778.82     1976.15    164.50 o
   4   9  20     2669.90     2747.93    230.75 o
   5   9  20       74.28       72.09     65.90 o
   6   9  20      500.55      701.41    114.83 o
   7   9  20      346.32      384.07    114.79 o
   8   9  20      146.78       70.36    165.61 o
   9   9  20      210.91      281.56    170.51 o
  -9  10  20      324.15      110.24    197.73 o
  -8  10  20      431.82      463.37    387.14 o
  -7  10  20        3.41      190.56    294.87 o
  -6  10  20      112.08      100.41    120.23 o
  -5  10  20      515.09      898.40    178.53 o
  -4  10  20     1417.83     1706.28    231.90 o
  -3  10  20     1326.75     1055.38    182.57 o
  -2  10  20      940.68     1336.28    126.46 o
  -1  10  20      283.94      147.36     67.55 o
   0  10  20      619.69      713.72    110.64 o
   1  10  20      294.94      315.24     75.28 o
   2  10  20     1217.58     1074.73    130.37 o
   3  10  20     1288.16     1438.20    151.44 o
   4  10  20     1600.03     1391.85    154.93 o
   5  10  20      596.36      452.15    106.92 o
   6  10  20      120.65        7.92     74.93 o
   7  10  20       10.27      -32.43     90.69 o
   8  10  20      450.28      526.46    162.25 o
   9  10  20      336.99      244.76    238.28 o
  -8  11  20      206.63      316.93    393.16 o
  -7  11  20      349.42      515.52    355.05 o
  -6  11  20      189.10      353.04    276.82 o
  -5  11  20      303.91      167.54    238.70 o
  -4  11  20      391.64      739.79    159.72 o
  -3  11  20     1411.39     1360.37    214.74 o
  -2  11  20     2480.66     2306.59    199.55 o
  -1  11  20      564.37      614.80     95.44 o
   0  11  20     2012.21     2319.89    165.19 o
   1  11  20      566.75      402.25    104.81 o
   2  11  20     2469.07     2106.15    186.63 o
   3  11  20     1496.27     1155.83    212.51 o
   4  11  20      330.56      278.26     82.36 o
   5  11  20      265.63      237.89     92.68 o
   6  11  20      115.27      131.90    100.87 o
   7  11  20      395.79      418.98    196.88 o
   8  11  20      201.86      169.55    229.58 o
  -8  12  20      131.87      192.57    433.28 o
  -7  12  20      110.64      601.78    365.08 o
  -6  12  20      167.12      176.52    278.82 o
  -5  12  20      807.79      736.54    179.15 o
  -4  12  20     2325.03     2227.73    264.95 o
  -3  12  20       12.40       51.49     92.94 o
  -2  12  20     2214.01     2515.66    274.99 o
  -1  12  20      237.46      320.94     81.73 o
   0  12  20     1474.41     1601.76    152.52 o
   1  12  20      255.30      298.54     82.36 o
   2  12  20     2012.73     2202.89    195.48 o
   3  12  20       10.67       -4.97     73.32 o
   4  12  20     2512.73     2521.85    287.21 o
   5  12  20      873.63      957.06    162.05 o
   6  12  20      184.69      172.19    110.85 o
   7  12  20      152.81      316.78    147.43 o
   8  12  20      137.52       82.07    152.96 o
  -7  13  20       53.76      236.70    403.19 o
  -6  13  20      643.09      260.77    341.01 o
  -5  13  20        9.04      156.46    244.72 o
  -4  13  20     1288.50     1399.30    290.86 o
  -3  13  20       62.83      -30.19    101.11 o
  -2  13  20     2463.51     1982.25    280.75 o
  -1  13  20       67.19      -52.18     56.50 o
   0  13  20       20.27       15.51     70.93 o
   1  13  20       70.12       99.72     74.07 o
   2  13  20     2667.14     2651.84    213.98 o
   3  13  20       76.25      106.60     89.30 o
   4  13  20     1164.20     1475.00    189.17 o
   5  13  20       15.25      -18.62    106.12 o
   6  13  20      540.24       72.53    138.36 o
   7  13  20       41.00      175.86    169.69 o
  -7  14  20       17.78      104.31    413.22 o
  -6  14  20       10.79     -250.74    300.89 o
  -5  14  20      454.36      593.75    351.04 o
  -4  14  20     1204.54     1338.43    243.76 o
  -3  14  20       28.25       32.47    117.60 o
  -2  14  20     1947.67     1891.10    273.01 o
  -1  14  20      283.78      256.44    135.14 o
   0  14  20        0.16      157.78     77.76 o
   1  14  20      271.52      435.02     95.26 o
   2  14  20     1840.87     1899.07    193.02 o
   3  14  20       36.44       21.43     85.37 o
   4  14  20     1259.46     1372.92    187.24 o
   5  14  20      423.98       43.49    107.77 o
   6  14  20       11.47      114.10    134.87 o
   7  14  20       24.35      244.53    209.41 o
  -6  15  20      364.96      559.65    445.31 o
  -5  15  20       57.37     -222.66    298.88 o
  -4  15  20      196.40      219.37    147.45 o
  -3  15  20       95.29       46.62    222.66 o
  -2  15  20      417.73      606.70    183.07 o
  -1  15  20      152.64      205.20    141.54 o
   0  15  20     1849.23     1959.26    192.91 o
   1  15  20      167.73      292.78    113.50 o
   2  15  20      360.61      448.57    115.19 o
   3  15  20       78.93        2.71     91.97 o
   4  15  20      278.14      139.48    122.61 o
   5  15  20       75.93      -63.26     86.25 o
   6  15  20      412.74       44.96     89.05 o
  -5  16  20      111.34      -60.18    326.96 o
  -4  16  20      518.90      300.89    343.01 o
  -3  16  20       36.87     -140.17    159.78 o
  -2  16  20     1345.80     1527.83    288.45 o
  -1  16  20      344.78      400.18    180.25 o
   0  16  20      256.79      214.07    115.94 o
   1  16  20      328.62      471.22    123.37 o
   2  16  20     1530.06     1881.22    248.61 o
   3  16  20       44.05      100.78    120.89 o
   4  16  20      499.65      -93.76    100.32 o
   5  16  20       97.91      -77.25     77.25 o
  -3  17  20       34.99       68.97    162.51 o
  -2  17  20      343.12      465.37    316.93 o
  -1  17  20       43.40       60.26    157.56 o
   0  17  20     1022.96      645.91    278.82 o
   1  17  20       35.54       27.25    121.83 o
   2  17  20      297.03      416.98    150.32 o
   3  17  20       28.70      -32.48    125.70 o
   4  17  20      126.33      182.23    111.82 o
   5  17  20      147.23       62.18    232.69 o
  -2  18  20      458.83      868.56    349.03 o
  -1  18  20       93.30      -59.70    204.78 o
   0  18  20       17.67     -102.18    187.99 o
   1  18  20       89.13     -150.76    150.76 o
   2  18  20      448.81      591.89    185.86 o
   3  18  20       33.24      158.27    156.24 o
  -1  19  20      173.18     -182.54    238.70 o
   0  19  20      454.94      485.43    320.95 o
   1  19  20      157.93      224.66    228.67 o
   1   0  21     3370.31     3367.24    209.93 o
   2   0  21    17857.65    15776.69    739.08 o
   3   0  21     3752.59     3858.46    232.84 o
   4   0  21     3421.59     3466.82    191.50 o
   5   0  21      648.26      733.01     82.58 o
   6   0  21      502.44      337.39     81.21 o
   7   0  21      493.60      614.14    117.09 o
   8   0  21      959.74      996.52    146.50 o
   9   0  21      463.66      677.95    178.06 o
  10   0  21       25.93       -0.64    386.14 o
 -10   1  21       95.25       13.11    175.09 o
  -9   1  21      135.11       98.31    149.47 o
  -8   1  21       37.09       36.25    111.03 o
  -7   1  21      469.29      677.85    113.20 o
  -6   1  21      643.05      844.53    117.43 o
  -5   1  21      534.50      666.71    111.95 o
  -4   1  21     5472.76     5530.26    313.04 o
  -3   1  21    13269.24    12352.51    597.22 o
  -2   1  21     3543.47     3634.25    322.56 o
  -1   1  21     8134.57     7914.80    439.36 o
   0   1  21     6415.59     7867.08    395.28 o
   1   1  21     7251.55     6828.25    469.99 o
   2   1  21     3435.83     3388.90    297.13 o
   3   1  21    12681.73    12339.17    520.97 o
   4   1  21     5720.78     5718.92    297.88 o
   5   1  21      638.03      656.11     81.08 o
   6   1  21      828.28      774.57    111.33 o
   7   1  21      308.52      274.98     89.87 o
   8   1  21       56.04       17.42     74.34 o
   9   1  21       97.57      103.81    130.66 o
  10   1  21      106.78       93.07    206.96 o
 -10   2  21      709.49       44.52    453.34 o
  -9   2  21       10.79     -132.73    182.91 o
  -8   2  21     3388.55     3873.50    328.52 o
  -7   2  21     1686.65     1660.76    340.85 o
  -6   2  21      303.56      317.84    100.81 o
  -5   2  21     2229.81     2405.20    245.83 o
  -4   2  21     3055.18     3136.50    194.62 o
  -3   2  21       43.50       63.48     45.66 o
  -2   2  21    15752.88    15818.63    871.36 o
  -1   2  21     5179.11     4754.23    289.48 o
   0   2  21     2462.30     2281.58    163.46 o
   1   2  21     6408.88     6087.88    299.89 o
   2   2  21    15659.51    14471.39    613.02 o
   3   2  21       48.15      125.54     41.98 o
   4   2  21     2888.99     2775.13    170.20 o
   5   2  21     2014.42     1991.03    177.24 o
   6   2  21      338.18      304.18     99.62 o
   7   2  21     1952.92     2143.19    191.78 o
   8   2  21     3262.69     3959.53    271.35 o
   9   2  21       12.68      152.80    147.59 o
  10   2  21      664.42      515.52    300.89 o
 -10   3  21      349.99      -49.48    168.65 o
  -9   3  21     2118.71      960.16    927.74 o
  -8   3  21      305.83      147.55    114.50 o
  -7   3  21     3906.02     4099.02    308.30 o
  -6   3  21     5448.46     5552.42    556.97 o
  -5   3  21      490.24      516.31    111.57 o
  -4   3  21     3946.06     3638.25    240.08 o
  -3   3  21    14782.41    14220.33    671.84 o
  -2   3  21     4289.78     4249.31    237.91 o
  -1   3  21     7369.42     7007.29    358.38 o
   0   3  21    13651.34    13619.70    639.65 o
   1   3  21     7262.70     6658.15    306.87 o
   2   3  21     4115.54     3875.60    208.07 o
   3   3  21    14966.01    14065.17    590.26 o
   4   3  21     4073.91     4666.85    207.69 o
   5   3  21      610.08      591.20     80.47 o
   6   3  21     5488.29     5934.84    326.50 o
   7   3  21     3819.14     3976.55    287.26 o
   8   3  21      373.09      197.26    154.41 o
   9   3  21     2087.70     2179.30    263.56 o
  10   3  21      363.16      424.50    252.48 o
 -10   4  21      999.53      364.88    484.43 o
  -9   4  21      781.29      483.08    402.19 o
  -8   4  21     2504.61     2711.52    283.76 o
  -7   4  21     3467.98     3702.23    340.73 o
  -6   4  21      371.01      322.50     98.47 o
  -5   4  21     8423.62     7199.68    566.59 o
  -4   4  21     2609.70     2623.67    293.87 o
  -3   4  21     2392.02     2400.74    169.62 o
  -2   4  21     9392.13     9351.15    451.51 o
  -1   4  21    12813.47    12113.52    724.85 o
   0   4  21     2589.77     2637.48    178.79 o
   1   4  21    12989.64    12370.07    509.33 o
   2   4  21     9018.17     8611.50    390.20 o
   3   4  21     2451.70     2593.46    157.90 o
   4   4  21     2600.15     2915.30    155.74 o
   5   4  21     8576.75     9053.00    362.03 o
   6   4  21      343.13      458.20     79.35 o
   7   4  21     3795.90     4631.50    292.13 o
   8   4  21     2412.67     2565.29    273.21 o
   9   4  21      832.72      874.97    187.23 o
  10   4  21      920.45     1040.52    528.56 o
 -10   5  21      274.12       38.31    173.07 o
  -9   5  21      588.62     -155.74    167.16 o
  -8   5  21      354.67      284.44    200.78 o
  -7   5  21     2931.03     2768.19    264.41 o
  -6   5  21     5689.91     5733.79    390.27 o
  -5   5  21      266.82      450.69    211.62 o
  -4   5  21     2392.00     2626.46    350.03 o
  -3   5  21    13152.17    12577.16    612.79 o
  -2   5  21     1865.04     1879.35    150.01 o
  -1   5  21    11493.79    10794.98    466.72 o
   0   5  21    11866.40    11841.75    491.15 o
   1   5  21    11617.33    11473.27    468.93 o
   2   5  21     2156.22     2112.72    137.07 o
   3   5  21    13503.49    12936.69    546.22 o
   4   5  21     2175.45     2094.18    135.90 o
   5   5  21      231.99      326.86     65.81 o
   6   5  21     5456.58     5437.74    301.40 o
   7   5  21     2982.71     3015.00    226.49 o
   8   5  21      406.03      248.58    118.69 o
   9   5  21      581.47      664.88    174.81 o
  10   5  21      280.37      519.59    336.17 o
 -10   6  21       42.41       27.74    200.96 o
  -9   6  21       40.19     -186.55    186.55 o
  -8   6  21       50.42      267.59    190.85 o
  -7   6  21     1080.39     1066.01    169.64 o
  -6   6  21       54.92      -17.21     97.83 o
  -5   6  21     5747.33     5665.50    428.61 o
  -4   6  21     3010.28     3123.27    283.89 o
  -3   6  21      119.75      204.62     61.23 o
  -2   6  21     1117.87     1226.78    187.43 o
  -1   6  21     9947.40     9941.91    490.36 o
   0   6  21       13.97       73.56     38.59 o
   1   6  21     9826.65     9335.11    413.24 o
   2   6  21     1040.13      919.83     99.63 o
   3   6  21       99.23      154.94     58.49 o
   4   6  21     3210.39     3389.50    220.04 o
   5   6  21     5385.58     5484.54    332.67 o
   6   6  21       46.20      142.79     77.01 o
   7   6  21     1183.59     1394.02    162.46 o
   8   6  21      147.20      138.09    103.68 o
   9   6  21       54.90      167.37    164.27 o
  10   6  21       85.20      139.08    178.61 o
  -9   7  21      668.15      -73.04    190.68 o
  -8   7  21       97.40       80.19    192.76 o
  -7   7  21      605.13      484.61    154.46 o
  -6   7  21      743.27      853.51    185.55 o
  -5   7  21     2090.75     2041.18    333.99 o
  -4   7  21      164.49      369.21    116.34 o
  -3   7  21     6260.06     6427.14    449.34 o
  -2   7  21      185.42      223.03     63.37 o
  -1   7  21     4222.88     4062.23    286.56 o
   0   7  21     7292.54     6552.78    355.77 o
   1   7  21     4168.64     4762.97    322.83 o
   2   7  21      109.19       69.68     47.09 o
   3   7  21     6237.56     6074.43    308.77 o
   4   7  21      276.77      210.97     69.30 o
   5   7  21     2092.04     2136.63    179.51 o
   6   7  21      859.75     1033.34    133.82 o
   7   7  21      656.67      816.88    133.47 o
   8   7  21      136.05      495.66    156.27 o
   9   7  21      637.50      676.88    201.77 o
  -9   8  21       15.21       69.57    172.50 o
  -8   8  21      644.35      351.04    336.99 o
  -7   8  21      145.36      318.94    290.86 o
  -6   8  21        8.14      -40.49     86.64 o
  -5   8  21      571.87      732.72    167.49 o
  -4   8  21     6159.09     6023.11    522.54 o
  -3   8  21     1229.82     1148.06    188.33 o
  -2   8  21     2161.25     2536.79    188.81 o
  -1   8  21     1837.73     1809.21    135.64 o
   0   8  21      317.49      400.49     81.30 o
   1   8  21     1871.84     1991.65    131.29 o
   2   8  21     2694.16     2678.17    168.60 o
   3   8  21     1227.93     1197.76    130.58 o
   4   8  21     6436.61     6947.51    344.37 o
   5   8  21      418.42      681.88    110.74 o
   6   8  21        9.94       28.94     67.17 o
   7   8  21      159.44      183.34     94.10 o
   8   8  21      640.11      945.36    165.74 o
   9   8  21        6.13      -85.74    154.61 o
  -9   9  21      824.09      956.82    447.32 o
  -8   9  21      386.99      403.19    359.06 o
  -7   9  21      198.15      232.69    266.79 o
  -6   9  21     1410.14     1415.79    506.49 o
  -5   9  21      559.00      578.01    142.12 o
  -4   9  21      209.87      138.31     86.10 o
  -3   9  21      947.14      846.51    184.54 o
  -2   9  21      365.09      455.13    102.65 o
  -1   9  21      738.43      738.69     96.06 o
   0   9  21     8602.51     8074.47    431.43 o
   1   9  21      790.51      774.97    118.98 o
   2   9  21      246.12      393.09     80.26 o
   3   9  21      631.90      661.39    101.78 o
   4   9  21      261.93      215.29     86.38 o
   5   9  21      519.49      484.30     99.26 o
   6   9  21     1259.10     1377.74    178.35 o
   7   9  21      237.92      146.08     97.45 o
   8   9  21      327.38      425.90    152.64 o
   9   9  21      830.66     1252.60    248.11 o
  -9  10  21       94.11       10.43    201.29 o
  -8  10  21     1139.28     1819.37    541.60 o
  -7  10  21      558.64      577.70    351.04 o
  -6  10  21      200.31      233.01    121.67 o
  -5  10  21      559.54      545.68    149.89 o
  -4  10  21     1097.38     1194.44    279.83 o
  -3  10  21     1078.80      996.31    230.68 o
  -2  10  21     2639.61     2739.80    192.83 o
  -1  10  21     1151.50     1138.12    145.41 o
   0  10  21       72.65       14.86     55.46 o
   1  10  21     1067.07     1223.44    163.63 o
   2  10  21     2833.55     2807.16    223.72 o
   3  10  21      949.90      923.68    119.54 o
   4  10  21     1044.28     1172.80    144.12 o
   5  10  21      678.06      748.54    121.41 o
   6  10  21      222.51      186.45    100.15 o
   7  10  21      467.79      363.63    125.66 o
   8  10  21     1089.11     1037.59    295.03 o
   9  10  21       87.19       97.74    170.21 o
  -8  11  21      275.81      184.54    387.14 o
  -7  11  21      340.36      405.20    339.00 o
  -6  11  21     1197.97     1512.46    413.22 o
  -5  11  21      362.16      254.73    121.47 o
  -4  11  21      717.60      658.18    160.28 o
  -3  11  21      125.20      214.39    106.34 o
  -2  11  21      207.65      408.55     93.77 o
  -1  11  21     1015.84     1089.20    125.83 o
   0  11  21     1518.02     1805.58    185.91 o
   1  11  21     1213.70     1444.85    148.87 o
   2  11  21      251.44      240.61     79.38 o
   3  11  21       89.10       65.65     68.24 o
   4  11  21      617.36      539.96    140.34 o
   5  11  21      370.28      302.69     96.38 o
   6  11  21     1087.37     1317.39    172.31 o
   7  11  21      470.69      488.06    142.97 o
   8  11  21      240.24      365.17    157.40 o
  -8  12  21      465.72      397.17    471.39 o
  -7  12  21      153.09      848.50    419.24 o
  -6  12  21       19.61      -50.15    278.82 o
  -5  12  21     1085.74     1328.56    303.90 o
  -4  12  21     2074.26     2226.44    408.20 o
  -3  12  21      357.28      168.50    115.54 o
  -2  12  21     4658.91     5371.69    419.54 o
  -1  12  21     1943.68     2212.06    182.67 o
   0  12  21        9.23      107.83     68.03 o
   1  12  21     1732.95     2146.52    209.04 o
   2  12  21     4602.00     4622.39    282.13 o
   3  12  21      323.71      299.56     97.45 o
   4  12  21     2045.70     2268.52    242.91 o
   5  12  21     1179.08     1622.57    226.48 o
   6  12  21       12.83       39.75    124.42 o
   7  12  21      132.10      414.09    147.57 o
   8  12  21      406.87      544.05    173.55 o
  -7  13  21      100.41      120.36    401.18 o
  -6  13  21      169.87      728.15    389.15 o
  -5  13  21      191.95      155.91    143.36 o
  -4  13  21     1102.25     1043.85    210.36 o
  -3  13  21     1671.15     1988.39    278.79 o
  -2  13  21      900.69      903.00    187.32 o
  -1  13  21      532.83      649.54    111.47 o
   0  13  21      306.04      415.08    111.47 o
   1  13  21      404.65      451.76    103.46 o
   2  13  21      937.76     1071.27    142.42 o
   3  13  21     1562.70     1792.74    194.47 o
   4  13  21     1096.39      968.51    209.04 o
   5  13  21      234.41      205.53    146.89 o
   6  13  21      249.06      147.56    126.05 o
   7  13  21       96.91       44.62    148.16 o
  -7  14  21       32.21       14.04    417.23 o
  -6  14  21       20.46     -252.75    330.98 o
  -5  14  21      455.31      601.78    365.08 o
  -4  14  21      201.62      386.93    166.19 o
  -3  14  21       19.04       44.92    126.35 o
  -2  14  21      460.69      708.84    185.84 o
  -1  14  21     1338.34     1293.75    449.33 o
   0  14  21       39.53       37.77     63.82 o
   1  14  21     1462.15     1670.65    178.02 o
   2  14  21      450.94      546.51    116.69 o
   3  14  21       11.51      -69.01     89.16 o
   4  14  21      240.71      417.74    124.23 o
   5  14  21      416.09        3.99    115.94 o
   6  14  21       23.70      -64.36    130.18 o
   7  14  21       27.93      137.96    293.03 o
  -6  15  21      195.63      216.64    453.34 o
  -5  15  21       43.10        6.02    330.98 o
  -4  15  21      395.05      416.70    179.86 o
  -3  15  21      813.33      767.34    313.93 o
  -2  15  21      496.69      394.07    171.65 o
  -1  15  21      254.26      455.72    159.88 o
   0  15  21      404.32      475.66    132.03 o
   1  15  21      194.43      135.66    104.96 o
   2  15  21      521.20      471.48    123.81 o
   3  15  21      731.34      773.93    152.84 o
   4  15  21      424.27      167.18    119.47 o
   5  15  21       55.51      -25.80    102.74 o
   6  15  21      218.14      101.90    114.48 o
  -5  16  21      355.47       26.08    379.12 o
  -4  16  21       16.01     -172.51    322.95 o
  -3  16  21      326.66      122.49    171.92 o
  -2  16  21      255.65      352.06    188.91 o
  -1  16  21      462.11      331.62    185.02 o
   0  16  21       28.47       38.51    145.04 o
   1  16  21      517.58      574.36    127.61 o
   2  16  21      223.86      145.52    117.54 o
   3  16  21      303.59      206.03    132.80 o
   4  16  21       36.39      -27.70    102.75 o
   5  16  21      380.50       58.22     93.34 o
  -4  17  21       49.02      136.40    397.17 o
  -3  17  21      121.90      179.76    180.59 o
  -2  17  21        7.23      -11.26    164.31 o
  -1  17  21      443.23      229.48    193.61 o
   0  17  21        2.50        0.96    170.58 o
   1  17  21      453.94      520.84    146.56 o
   2  17  21       14.53      -10.74    121.00 o
   3  17  21      140.20      155.82    184.72 o
   4  17  21       43.86       23.64    102.29 o
  -3  18  21       50.40     -124.37    264.78 o
  -2  18  21      104.82       91.18    216.48 o
  -1  18  21      184.22      -55.21    206.69 o
   0  18  21        1.44     -177.02    177.02 o
   1  18  21      202.28      340.45    176.18 o
   2  18  21       79.68      264.70    156.37 o
   3  18  21       57.49       71.21    134.73 o
   0  19  21       34.44       78.00    198.05 o
   0   0  22       30.55      -16.60     58.75 o
   1   0  22     5385.88     5224.31    289.17 o
   2   0  22     1722.91     1734.29    138.19 o
   3   0  22      648.82      665.93     95.51 o
   4   0  22       22.68       22.82     44.29 o
   5   0  22       25.05       38.32     49.37 o
   6   0  22      237.90      166.99     76.44 o
   7   0  22      147.62      259.02     86.82 o
   8   0  22      775.64      832.68    140.39 o
   9   0  22        1.96       63.21    136.71 o
  10   0  22       38.20     -139.37    409.21 o
 -10   1  22      309.25       48.30    187.94 o
  -9   1  22      682.37      257.98    306.56 o
  -8   1  22      577.47      623.55    155.54 o
  -7   1  22       38.50       -1.42     93.28 o
  -6   1  22      791.08      686.47    166.53 o
  -5   1  22      293.73      303.60     86.02 o
  -4   1  22      786.62      934.18    114.04 o
  -3   1  22     3167.32     3354.37    206.27 o
  -2   1  22       34.52       72.56     45.82 o
  -1   1  22     6000.61     6411.53    329.45 o
   0   1  22     1539.38     1484.31    127.66 o
   1   1  22     6396.70     5926.52    325.71 o
   2   1  22       25.87        4.08     37.70 o
   3   1  22     3280.16     3033.56    178.79 o
   4   1  22      862.06     1113.34    113.42 o
   5   1  22      213.39      258.18     57.73 o
   6   1  22      878.89      979.24    125.68 o
   7   1  22       31.50       97.18     70.75 o
   8   1  22      602.38      769.86    133.60 o
   9   1  22      715.83      687.01    197.86 o
  10   1  22      325.27      321.82    232.97 o
 -10   2  22      135.26     -184.36    184.36 o
  -9   2  22     1207.14      757.87    904.67 o
  -8   2  22     1465.62     1658.15    235.44 o
  -7   2  22      875.10     1036.55    175.33 o
  -6   2  22     1863.19     2032.75    220.80 o
  -5   2  22     1403.77     1287.60    158.93 o
  -4   2  22      670.14      670.09     94.38 o
  -3   2  22     5793.25     5524.10    345.57 o
  -2   2  22      231.56      256.95     60.78 o
  -1   2  22     3210.27     3064.08    245.63 o
   0   2  22      347.98      453.98     75.60 o
   1   2  22     3058.01     2938.25    190.73 o
   2   2  22      218.16      252.57     59.15 o
   3   2  22     6087.92     5523.95    269.03 o
   4   2  22      558.70      456.85     76.09 o
   5   2  22     1488.09     1549.15    140.79 o
   6   2  22     1909.90     2215.11    151.39 o
   7   2  22      805.21      997.48    138.49 o
   8   2  22     1589.18     2155.26    211.62 o
   9   2  22     1287.99     1752.40    254.07 o
  10   2  22      130.62       54.94    203.86 o
 -10   3  22      359.78       70.23    199.73 o
  -9   3  22      238.53      151.78    215.47 o
  -8   3  22      184.16      302.47    129.94 o
  -7   3  22     1802.20     1881.26    228.22 o
  -6   3  22     1458.16     1451.70    188.28 o
  -5   3  22     1020.85     1169.10    200.61 o
  -4   3  22     1057.55     1155.53    145.18 o
  -3   3  22     4981.43     4800.92    269.51 o
  -2   3  22     2825.76     2940.46    193.15 o
  -1   3  22    11883.36    10877.63    539.46 o
   0   3  22       24.68       87.65     45.96 o
   1   3  22    11510.74    11068.90    465.81 o
   2   3  22     2923.06     3154.18    198.04 o
   3   3  22     4755.50     4684.87    246.11 o
   4   3  22     1124.01     1178.92    118.72 o
   5   3  22     1017.51      930.83    104.72 o
   6   3  22     1395.90     1820.97    138.66 o
   7   3  22     1749.22     2076.29    192.83 o
   8   3  22      217.65      222.23    102.79 o
   9   3  22      208.36      349.51    135.16 o
  10   3  22      422.51      288.74    234.89 o
 -10   4  22      410.86       34.66    461.36 o
  -9   4  22      474.77      182.20    203.36 o
  -8   4  22     1249.52     1194.36    200.49 o
  -7   4  22      251.13      188.47    118.82 o
  -6   4  22     1395.79     1445.83    186.86 o
  -5   4  22      183.66      300.43    102.78 o
  -4   4  22      428.88      437.04    108.23 o
  -3   4  22     2066.93     2387.00    163.21 o
  -2   4  22       87.98      148.02     53.73 o
  -1   4  22     4514.71     4525.78    223.76 o
   0   4  22      458.29      545.50     79.57 o
   1   4  22     4344.36     4563.07    227.68 o
   2   4  22       86.03      200.18     52.36 o
   3   4  22     2211.95     2059.46    213.38 o
   4   4  22      450.39      612.78     87.70 o
   5   4  22      159.71      265.04     64.22 o
   6   4  22     1391.34     1385.87    124.89 o
   7   4  22      213.00      158.20    111.04 o
   8   4  22     1090.14      947.31    168.90 o
   9   4  22      529.53      739.67    181.48 o
  10   4  22      346.78      126.87    217.77 o
 -10   5  22      304.46      -86.47    194.75 o
  -9   5  22      147.18      123.79    181.54 o
  -8   5  22      207.90      245.59    197.29 o
  -7   5  22      247.51      154.41    106.14 o
  -6   5  22     1688.36     1649.59    240.12 o
  -5   5  22       74.25      210.07     97.14 o
  -4   5  22      227.98      287.69     89.60 o
  -3   5  22     1605.31     2142.57    173.93 o
  -2   5  22      324.86      310.27     66.89 o
  -1   5  22      493.10      577.74     66.68 o
   0   5  22      378.58      397.49     59.17 o
   1   5  22      475.89      676.73     80.20 o
   2   5  22      346.09      365.10     64.85 o
   3   5  22     1676.38     1752.10    144.43 o
   4   5  22      230.87      191.41     60.97 o
   5   5  22       89.22      209.18     65.81 o
   6   5  22     1512.88     1538.18    219.46 o
   7   5  22      229.73      231.26     88.21 o
   8   5  22      193.24      265.35    119.86 o
   9   5  22      198.76      196.83    140.88 o
  10   5  22      303.53      344.54    200.33 o
 -10   6  22      126.01       91.01    224.73 o
  -9   6  22       93.91      -35.41    173.65 o
  -8   6  22        3.25       40.40    175.13 o
  -7   6  22     1297.99     1208.14    188.76 o
  -6   6  22      351.83      266.32    119.07 o
  -5   6  22      714.50      480.09    143.62 o
  -4   6  22        1.15      -24.28     73.22 o
  -3   6  22       66.94       61.08     50.48 o
  -2   6  22      451.50      475.31     84.61 o
  -1   6  22      753.17      713.77     98.48 o
   0   6  22      289.74      315.78     54.93 o
   1   6  22      590.91      625.14     80.06 o
   2   6  22      415.82      575.07     80.19 o
   3   6  22       68.63       56.69     44.26 o
   4   6  22        1.37        0.80     40.18 o
   5   6  22      869.90     1098.37    126.67 o
   6   6  22      332.36      383.22     94.55 o
   7   6  22     1260.55     1306.99    239.98 o
   8   6  22       26.33       94.42    120.78 o
   9   6  22       91.63       74.13    143.40 o
  10   6  22      153.88      -89.76    166.15 o
  -9   7  22      142.43     -149.93    196.40 o
  -8   7  22       19.85       81.24    194.32 o
  -7   7  22      392.14      351.97    136.35 o
  -6   7  22      264.42      263.98    126.85 o
  -5   7  22      568.57      786.05    190.56 o
  -4   7  22     1016.47     1273.47    219.65 o
  -3   7  22     1382.54     1559.51    210.62 o
  -2   7  22      202.00      175.03     63.40 o
  -1   7  22       74.10       76.66     51.71 o
   0   7  22      617.67      600.12     96.45 o
   1   7  22       34.26       45.03     44.90 o
   2   7  22      191.46      248.35     60.75 o
   3   7  22     1536.18     1614.87    165.61 o
   4   7  22     1040.88     1063.74    123.63 o
   5   7  22      642.50      520.80     97.57 o
   6   7  22      242.08      233.37     74.42 o
   7   7  22      322.54      396.28    106.50 o
   8   7  22       22.64       42.75    115.16 o
   9   7  22       89.73      199.22    179.43 o
  -9   8  22      117.79     -162.48    268.79 o
  -8   8  22       84.80     -218.64    278.82 o
  -7   8  22      592.81      698.06    332.98 o
  -6   8  22      963.77      920.66    186.24 o
  -5   8  22      697.24      793.15    167.35 o
  -4   8  22       74.10      172.28     94.46 o
  -3   8  22      845.47      898.55    188.56 o
  -2   8  22      528.73      529.78     93.70 o
  -1   8  22     1471.68     1578.58    139.26 o
   0   8  22        0.70      -23.97     45.06 o
   1   8  22     1259.29     1429.10    118.70 o
   2   8  22      497.16      419.12     79.69 o
   3   8  22      745.23      975.55    115.98 o
   4   8  22       50.01       70.81     60.87 o
   5   8  22      640.85      534.90    125.56 o
   6   8  22      946.10      966.41    193.28 o
   7   8  22      564.16      656.04    133.69 o
   8   8  22      134.38      421.23    132.22 o
   9   8  22      104.11      -47.12    152.73 o
  -9   9  22      724.39      571.69    421.24 o
  -8   9  22       67.36      200.59    320.95 o
  -7   9  22       44.11     -232.69    232.69 o
  -6   9  22        4.78      -90.51     90.51 o
  -5   9  22       52.34        9.18     85.63 o
  -4   9  22      316.78      251.34    140.41 o
  -3   9  22     2193.13     2510.58    301.89 o
  -2   9  22      694.77      826.14    115.45 o
  -1   9  22     2811.27     2797.94    195.72 o
   0   9  22      310.63      204.68    139.93 o
   1   9  22     2579.00     2830.72    216.56 o
   2   9  22      650.08      579.24     94.11 o
   3   9  22     2076.30     2162.73    173.44 o
   4   9  22      291.62      307.40     83.76 o
   5   9  22       31.67       18.03     72.39 o
   6   9  22       18.70      -68.04     68.04 o
   7   9  22       47.04      154.83    103.39 o
   8   9  22       55.41     -107.66    107.66 o
   9   9  22      649.48      934.37    229.12 o
  -8  10  22      552.93      613.81    407.20 o
  -7  10  22        1.73      178.53    270.80 o
  -6  10  22       22.26      123.44    101.38 o
  -5  10  22     1852.03     1902.35    254.75 o
  -4  10  22      856.41      988.56    253.75 o
  -3  10  22     2410.93     2106.71    425.25 o
  -2  10  22       94.33        3.75     76.18 o
  -1  10  22     1895.46     2209.29    161.85 o
   0  10  22      965.09      918.70    124.69 o
   1  10  22     2187.35     2202.32    191.54 o
   2  10  22      108.04      -60.73     60.73 o
   3  10  22     2193.02     2677.38    219.87 o
   4  10  22      886.96     1009.85    131.18 o
   5  10  22     1685.41     1526.39    174.56 o
   6  10  22       21.74      -73.53     73.53 o
   7  10  22       11.52      154.88    104.07 o
   8  10  22      497.73      468.94    165.03 o
  -8  11  22       94.37       94.28    371.09 o
  -7  11  22      233.21      758.24    391.15 o
  -6  11  22      562.63      946.79    381.12 o
  -5  11  22      214.24      424.89    145.70 o
  -4  11  22      518.59      530.30    173.51 o
  -3  11  22     1330.18     1721.10    237.70 o
  -2  11  22       10.79       16.48     64.33 o
  -1  11  22      197.87      228.06     72.36 o
   0  11  22      483.82      350.82     91.97 o
   1  11  22      264.01      285.21     85.28 o
   2  11  22        3.40      -62.53     62.53 o
   3  11  22     1419.54     1367.77    187.72 o
   4  11  22      507.78      500.63    135.20 o
   5  11  22      303.58      436.50    108.69 o
   6  11  22      629.64      798.09    139.42 o
   7  11  22      250.13      327.35    137.26 o
   8  11  22       83.10      225.06    156.92 o
  -8  12  22      202.50      314.93    401.18 o
  -7  12  22      158.67      371.09    399.18 o
  -6  12  22      126.62     -226.67    278.82 o
  -5  12  22     2667.10     2866.05    309.05 o
  -4  12  22      984.39      927.09    192.53 o
  -3  12  22      198.16       85.71     98.12 o
  -2  12  22       41.05       89.64     98.33 o
  -1  12  22     2250.35     2541.11    203.14 o
   0  12  22     1584.70     1687.61    189.34 o
   1  12  22     2435.28     2542.15    220.63 o
   2  12  22       39.83       85.86     75.68 o
   3  12  22      168.42      114.29    100.89 o
   4  12  22     1049.44      967.27    210.02 o
   5  12  22     2674.41     2864.40    300.95 o
   6  12  22      122.60      221.24    145.25 o
   7  12  22      162.63       62.43    155.51 o
   8  12  22      174.24      251.63    160.57 o
  -7  13  22       72.76      427.26    437.29 o
  -6  13  22      237.48        4.01    330.98 o
  -5  13  22      202.10      229.91    148.81 o
  -4  13  22       61.95      304.78    201.59 o
  -3  13  22     3315.09     3412.50    366.77 o
  -2  13  22      377.48      528.63    247.73 o
  -1  13  22      387.80      496.74    101.50 o
   0  13  22       28.16       61.13     74.67 o
   1  13  22      469.45      366.01     93.49 o
   2  13  22      392.39      551.88    115.11 o
   3  13  22     3533.07     4326.90    275.34 o
   4  13  22       67.66       41.69    133.43 o
   5  13  22      213.14      206.84    174.41 o
   6  13  22      267.44      -40.65    103.03 o
   7  13  22      123.97      146.35    167.88 o
  -7  14  22      223.41      389.15    457.35 o
  -6  14  22       58.13      -50.15    387.14 o
  -5  14  22     1081.17     1733.11    459.35 o
  -4  14  22      179.52      -93.82    290.86 o
  -3  14  22       16.15       98.20    124.77 o
  -2  14  22       16.28       97.99    113.89 o
  -1  14  22     1162.44      769.78    197.51 o
   0  14  22      972.64     1067.50    159.99 o
   1  14  22     1303.90     1577.95    172.87 o
   2  14  22       14.96      -14.73     81.16 o
   3  14  22       18.93       78.05    101.99 o
   4  14  22      186.41      385.14    133.56 o
   5  14  22     1025.43     -111.10    111.10 o
   6  14  22       51.59       68.77    122.25 o
   7  14  22      257.86      530.51    249.41 o
  -6  15  22       27.08      264.78    433.28 o
  -5  15  22      273.68      -44.13    306.91 o
  -4  15  22        6.34       54.75    223.66 o
  -3  15  22     1133.51     1489.79    458.35 o
  -2  15  22       98.69       45.85    132.83 o
  -1  15  22     1747.25     1652.03    287.77 o
   0  15  22       12.93      -54.75     83.10 o
   1  15  22     1633.29     2070.17    210.39 o
   2  15  22       82.29      135.20    103.50 o
   3  15  22     1100.69     1003.64    167.93 o
   4  15  22        6.19       54.53    113.26 o
   5  15  22      312.62      -83.70    122.63 o
   6  15  22       40.04       27.91    126.20 o
  -5  16  22      186.95      541.60    443.31 o
  -4  16  22       32.85       36.11    351.04 o
  -3  16  22      118.13      215.20    179.76 o
  -2  16  22        0.27       79.96    146.77 o
  -1  16  22      921.21      752.06    259.77 o
   0  16  22       21.04       86.25    146.43 o
   1  16  22      963.22     1464.74    189.98 o
   2  16  22        0.33     -106.86    106.86 o
   3  16  22      100.96       -7.54    124.16 o
   4  16  22       22.02        9.74     97.43 o
   5  16  22      141.97       -4.36    109.88 o
  -4  17  22       32.68     -248.73    391.15 o
  -3  17  22      795.47      737.92    306.91 o
  -2  17  22      153.76       88.13    184.23 o
  -1  17  22      205.34      231.89    206.61 o
   0  17  22       50.56      -57.50    176.48 o
   1  17  22      192.70      200.85    131.29 o
   2  17  22      172.33      305.63    144.20 o
   3  17  22      744.88      957.87    195.88 o
   4  17  22       34.34      201.46    123.30 o
  -3  18  22       98.79       18.05    280.83 o
  -2  18  22       10.32       48.94    218.70 o
  -1  18  22      288.69      417.33    240.94 o
   0  18  22        9.76       37.71    224.66 o
   1  18  22      224.30      448.84    244.21 o
   2  18  22        9.85     -113.55    129.35 o
   3  18  22      109.24      171.33    142.95 o
   1   0  23       42.53      168.58     53.81 o
   2   0  23     9165.68     7974.01    415.48 o
   3   0  23       54.46      125.49     69.24 o
   4   0  23     5150.90     4698.88    283.18 o
   5   0  23     1186.61     1305.57    120.33 o
   6   0  23     2947.46     2962.90    202.27 o
   7   0  23     1128.89     1261.30    153.67 o
   8   0  23     2270.29     2397.80    226.49 o
   9   0  23      545.80      677.34    187.11 o
  10   0  23       74.09     -109.78    207.81 o
 -10   1  23      486.61       54.64    194.64 o
  -9   1  23     1319.11     1184.92    230.09 o
  -8   1  23      127.19      121.99    117.03 o
  -7   1  23      187.75      314.28    113.81 o
  -6   1  23     2943.09     2769.01    236.69 o
  -5   1  23     1014.94     1155.14    146.90 o
  -4   1  23     5857.07     5411.29    326.39 o
  -3   1  23     7820.23     8077.40    405.27 o
  -2   1  23     3315.39     3216.00    244.32 o
  -1   1  23    11086.70    11477.69    520.92 o
   0   1  23     4350.20     4363.44    248.22 o
   1   1  23    10166.30     9487.84    510.02 o
   2   1  23     3003.39     3115.31    312.49 o
   3   1  23     7331.09     7414.80    402.80 o
   4   1  23     6236.46     5989.76    286.39 o
   5   1  23      907.08      914.84     96.98 o
   6   1  23     3299.98     3078.41    213.38 o
   7   1  23      132.75       -8.66     71.26 o
   8   1  23      142.95      245.22    100.14 o
   9   1  23     1278.76     1146.75    407.88 o
  10   1  23      518.32      716.98    270.62 o
 -10   2  23      161.54      113.38    186.41 o
  -9   2  23      454.64      244.44    225.67 o
  -8   2  23     1105.34     1245.00    203.80 o
  -7   2  23      374.19      200.19    108.13 o
  -6   2  23      136.34      252.17    124.68 o
  -5   2  23     1853.92     2393.47    257.83 o
  -4   2  23     4213.11     3969.88    241.76 o
  -3   2  23     1461.31     1463.36    128.91 o
  -2   2  23    12931.02    11207.65    563.61 o
  -1   2  23     2272.16     2166.65    165.41 o
   0   2  23     2406.53     2266.44    193.79 o
   1   2  23     2704.96     2803.17    175.97 o
   2   2  23    13338.77    11914.74    568.91 o
   3   2  23     1426.50     1496.96    124.79 o
   4   2  23     4043.69     3848.35    215.68 o
   5   2  23     1597.33     1778.55    151.78 o
   6   2  23      131.85      162.83     75.06 o
   7   2  23      390.69      371.42    102.88 o
   8   2  23     1274.09     1219.55    171.08 o
   9   2  23      449.10      462.85    248.81 o
  10   2  23      150.30      112.50    235.70 o
 -10   3  23      241.65       29.77    242.72 o
  -9   3  23      522.75      274.43    370.09 o
  -8   3  23       44.58     -107.91    107.91 o
  -7   3  23     1372.27     1564.94    208.07 o
  -6   3  23     1668.95     1522.08    193.73 o
  -5   3  23      321.48      235.56    103.93 o
  -4   3  23      308.80      361.43     91.81 o
  -3   3  23    11107.45    10952.50    518.82 o
  -2   3  23      916.82      699.32    128.90 o
  -1   3  23      813.49      771.42     84.79 o
   0   3  23     6935.93     5680.99    306.04 o
   1   3  23      774.53      735.68    100.45 o
   2   3  23      928.87     1022.97    118.98 o
   3   3  23    10902.04     9992.64    452.35 o
   4   3  23      278.92      272.41     88.31 o
   5   3  23      274.07      254.79     61.62 o
   6   3  23     1743.31     1839.39    138.63 o
   7   3  23     1245.34     1370.35    210.00 o
   8   3  23       52.49      108.75     99.02 o
   9   3  23      581.06      647.73    184.91 o
  10   3  23      209.06      119.49    225.49 o
 -10   4  23      321.73      -20.25    208.15 o
  -9   4  23      179.11     -107.56    187.45 o
  -8   4  23      793.32      947.17    192.83 o
  -7   4  23      856.80      820.87    155.66 o
  -6   4  23      827.80     1014.08    194.98 o
  -5   4  23     4506.69     4914.03    670.98 o
  -4   4  23     3307.68     2797.73    282.83 o
  -3   4  23      620.35      760.29    136.15 o
  -2   4  23     3046.12     2755.16    178.00 o
  -1   4  23    10567.38     9789.96    417.07 o
   0   4  23       12.14       73.89     46.23 o
   1   4  23    10914.47     9777.28    812.71 o
   2   4  23     2955.46     2354.71    151.86 o
   3   4  23      635.49      554.10     81.00 o
   4   4  23     3111.68     2940.35    182.95 o
   5   4  23     4625.83     4760.51    231.20 o
   6   4  23      810.60      878.67    105.47 o
   7   4  23      812.04      901.27    142.82 o
   8   4  23      735.84      594.66    271.65 o
   9   4  23      180.63      363.03    162.38 o
  10   4  23      290.32      150.07    219.29 o
 -10   5  23      104.05       24.92    193.24 o
  -9   5  23      509.42      131.84    194.93 o
  -8   5  23      156.43      227.29    138.89 o
  -7   5  23     2199.59     2501.70    263.66 o
  -6   5  23     1224.68     1492.18    348.03 o
  -5   5  23      146.49      242.61    107.93 o
  -4   5  23     3193.80     3187.11    277.60 o
  -3   5  23    13279.47    12900.46    642.52 o
  -2   5  23      741.49      713.96     97.52 o
  -1   5  23     4085.67     4070.30    210.35 o
   0   5  23     9179.67     8741.04    624.86 o
   1   5  23     4403.82     4403.22    218.17 o
   2   5  23      763.56      746.19     88.94 o
   3   5  23    13229.66    13605.32    571.77 o
   4   5  23     3099.83     2721.87    182.99 o
   5   5  23      158.05      138.51     61.72 o
   6   5  23     1219.76     1431.27    154.57 o
   7   5  23     2161.56     2671.58    213.25 o
   8   5  23      142.92      152.06    125.15 o
   9   5  23      560.72      490.89    172.25 o
  10   5  23       72.03      174.97    194.09 o
  -9   6  23      565.28      -68.20    177.30 o
  -8   6  23      905.03      968.60    268.45 o
  -7   6  23     1760.82     1828.43    265.64 o
  -6   6  23      604.02      693.56    166.73 o
  -5   6  23     6364.84     5809.85    566.67 o
  -4   6  23     4491.38     3769.99    336.15 o
  -3   6  23     1238.48     1229.17    132.88 o
  -2   6  23     2281.41     2214.79    173.76 o
  -1   6  23     8419.60     8295.17    731.25 o
   0   6  23      312.98      357.00     67.46 o
   1   6  23     8726.81     8089.82    364.52 o
   2   6  23     2343.07     2398.51    153.48 o
   3   6  23     1242.65     1303.79    127.84 o
   4   6  23     4417.92     4332.26    323.40 o
   5   6  23     6151.13     6391.45    327.70 o
   6   6  23      512.57      606.25    111.18 o
   7   6  23     1697.62     2089.23    200.10 o
   8   6  23      893.31     1088.13    205.08 o
   9   6  23      569.72      393.30    192.57 o
  -9   7  23      982.47     -106.31    308.91 o
  -8   7  23      141.62      -66.20    266.79 o
  -7   7  23      861.77     1043.57    234.69 o
  -6   7  23     3224.46     3177.75    325.25 o
  -5   7  23      946.83      993.17    179.71 o
  -4   7  23     2892.00     3022.69    282.15 o
  -3   7  23     8319.32     8371.39    586.52 o
  -2   7  23     1380.44     1277.84    141.88 o
  -1   7  23     1153.41     1220.61    160.04 o
   0   7  23     6931.56     6754.90    306.55 o
   1   7  23     1238.48     1270.83    113.99 o
   2   7  23     1254.81     1048.68    113.27 o
   3   7  23     8193.14     8937.20    409.45 o
   4   7  23     2907.07     2905.19    194.27 o
   5   7  23      880.48      689.55    160.98 o
   6   7  23     3434.64     3214.27    225.67 o
   7   7  23      890.66      969.04    145.80 o
   8   7  23      142.94      241.81    134.96 o
   9   7  23      953.03     1099.90    241.14 o
  -9   8  23      105.91      -44.13    230.68 o
  -8   8  23     1631.51      898.65    403.19 o
  -7   8  23      212.47      106.97    247.73 o
  -6   8  23     1009.83     1117.50    202.91 o
  -5   8  23      422.90      265.12    224.66 o
  -4   8  23     2260.57     2373.97    253.95 o
  -3   8  23      436.74      447.72    136.34 o
  -2   8  23     6596.95     6609.22    397.89 o
  -1   8  23     2540.18     2657.39    167.22 o
   0   8  23     1423.76     1455.64    183.29 o
   1   8  23     2521.97     2164.57    151.13 o
   2   8  23     7158.03     8058.84    359.53 o
   3   8  23      429.72      417.29     87.41 o
   4   8  23     2071.13     2118.22    245.81 o
   5   8  23      667.03      650.96    111.76 o
   6   8  23      946.49     1233.19    150.72 o
   7   8  23      228.18      237.65    108.32 o
   8   8  23     1789.01     1903.70    400.48 o
   9   8  23      110.72      -64.91    177.91 o
  -9   9  23      122.16       50.15    334.99 o
  -8   9  23       58.89     -126.37    250.74 o
  -7   9  23       70.71       98.29    268.79 o
  -6   9  23      825.55     1178.57    217.41 o
  -5   9  23      295.21      223.23    119.74 o
  -4   9  23      236.24      193.58    112.78 o
  -3   9  23      498.31      493.50    137.04 o
  -2   9  23       70.31       75.24     60.75 o
  -1   9  23      277.18      382.02     76.21 o
   0   9  23    13574.46    13005.87    645.59 o
   1   9  23      365.13      289.91     86.67 o
   2   9  23      117.93       47.61     65.19 o
   3   9  23      385.68      510.54     92.59 o
   4   9  23      153.92      137.69     76.35 o
   5   9  23      319.14      168.10     80.85 o
   6   9  23      941.03     1236.04    159.10 o
   7   9  23       37.25       61.96    105.74 o
   8   9  23       47.82       93.70    137.63 o
   9   9  23      119.64       35.35    267.31 o
  -8  10  23      923.28      708.09    451.33 o
  -7  10  23      600.41      750.21    381.12 o
  -6  10  23      348.23      637.48    198.59 o
  -5  10  23      242.30      348.28    128.69 o
  -4  10  23     1495.37     1121.06    245.72 o
  -3  10  23     1116.47     1027.63    191.90 o
  -2  10  23     3828.90     3820.32    323.57 o
  -1  10  23     1450.84     1609.95    152.60 o
   0  10  23        4.63      -12.73     54.57 o
   1  10  23     1658.73     1886.76    181.31 o
   2  10  23     3886.27     3286.98    395.43 o
   3  10  23     1126.66     1201.73    165.35 o
   4  10  23     1491.79     1431.49    155.30 o
   5  10  23      196.81       94.00    162.22 o
   6  10  23      416.11      346.37    111.95 o
   7  10  23      648.32      758.40    156.95 o
   8  10  23      940.64     1079.47    196.14 o
  -8  11  23       57.25     -254.75    399.18 o
  -7  11  23       21.81      -62.18    320.95 o
  -6  11  23      251.80     -164.49    264.78 o
  -5  11  23     1354.31     1163.15    212.98 o
  -4  11  23      699.46      972.15    192.20 o
  -3  11  23     1067.22      940.05    188.87 o
  -2  11  23      690.04      942.88    262.78 o
  -1  11  23     1388.45     1432.40    145.82 o
   0  11  23     1432.60     1466.07    170.38 o
   1  11  23     1511.65     1577.91    179.65 o
   2  11  23      679.66      901.64    143.60 o
   3  11  23     1289.46     1290.17    177.95 o
   4  11  23      517.44      596.62    143.36 o
   5  11  23     1481.81     1205.85    202.43 o
   6  11  23      184.25      398.71    120.58 o
   7  11  23        6.29       91.15    128.77 o
   8  11  23       49.17       31.13    143.40 o
  -8  12  23       91.10      341.01    389.15 o
  -7  12  23      215.36      369.09    397.17 o
  -6  12  23      110.03      228.67    324.96 o
  -5  12  23     1001.21     1309.84    236.70 o
  -4  12  23       17.88      164.23    112.18 o
  -3  12  23      146.23      143.81     95.32 o
  -2  12  23       88.05      228.67    113.52 o
  -1  12  23      415.77      297.01    106.80 o
   0  12  23       36.47      -18.62     66.79 o
   1  12  23      352.88      441.75    109.71 o
   2  12  23       43.19        6.22     87.04 o
   3  12  23      144.98       97.10     99.60 o
   4  12  23       34.29       -8.00    154.13 o
   5  12  23     1034.51     1229.30    209.99 o
   6  12  23      110.50       34.24    126.34 o
   7  12  23      202.78      178.43    175.11 o
   8  12  23       71.57       32.77    162.69 o
  -7  13  23      264.53      377.11    401.18 o
  -6  13  23      227.95      -14.04    343.01 o
  -5  13  23      171.10      186.87    142.75 o
  -4  13  23      717.23      869.25    205.12 o
  -3  13  23     1053.10      705.86    275.81 o
  -2  13  23     1380.05     1447.23    279.83 o
  -1  13  23      256.43      208.82    106.44 o
   0  13  23       10.48       78.52     80.19 o
   1  13  23      215.36      239.14    152.14 o
   2  13  23     1304.20     1189.49    177.83 o
   3  13  23     1037.95     1354.48    197.65 o
   4  13  23      758.54      954.75    296.43 o
   5  13  23      171.34       96.54    134.73 o
   6  13  23      266.14      -35.60     99.52 o
   7  13  23      267.30      216.65    167.29 o
  -6  14  23      199.63      242.72    397.17 o
  -5  14  23      486.81      597.76    361.07 o
  -4  14  23      432.70      595.68    473.40 o
  -3  14  23       16.62      -55.05    118.46 o
  -2  14  23      495.21      773.73    245.72 o
  -1  14  23      801.12      748.76    200.59 o
   0  14  23      653.48      677.77    132.22 o
   1  14  23      754.33      867.72    161.55 o
   2  14  23      533.91      560.67    126.70 o
   3  14  23       17.23       27.27    118.69 o
   4  14  23      425.30      578.98    171.65 o
   5  14  23      448.57      -55.42    106.62 o
   6  14  23      206.13      -41.16    101.97 o
  -6  15  23      299.82      -52.15    413.22 o
  -5  15  23      299.64      146.43    363.07 o
  -4  15  23      236.85      672.20    251.74 o
  -3  15  23      207.01      435.25    182.66 o
  -2  15  23      602.40      681.18    222.63 o
  -1  15  23      157.26      -21.30    117.80 o
   0  15  23      898.59      781.76    160.81 o
   1  15  23      150.99       64.50    106.84 o
   2  15  23      620.30      911.46    158.57 o
   3  15  23      176.67      144.63    120.14 o
   4  15  23      262.22      -75.87    107.29 o
   5  15  23      267.45       32.99    141.45 o
   6  15  23      261.41     -122.45    122.45 o
  -5  16  23      114.29      367.08    427.26 o
  -4  16  23       54.09      167.92    261.77 o
  -3  16  23       78.00       45.73    173.58 o
  -2  16  23      594.30      641.38    331.98 o
  -1  16  23       30.30       89.14    152.51 o
   0  16  23       36.79       98.29    192.57 o
   1  16  23       23.05       30.03    112.15 o
   2  16  23      553.19      697.91    155.20 o
   3  16  23       78.41       86.22    136.54 o
   4  16  23       65.28     -100.99    107.65 o
   5  16  23      138.83      -25.24    114.59 o
  -4  17  23      203.26      399.18    461.36 o
  -3  17  23       49.22      166.82    209.62 o
  -2  17  23       62.55      -58.87    192.45 o
  -1  17  23      254.17      186.54    201.59 o
   0  17  23      480.49      259.91    207.01 o
   1  17  23      271.93      274.97    140.22 o
   2  17  23       77.26      206.10    145.59 o
   3  17  23       79.39       92.88    134.14 o
   4  17  23      162.51      -23.84    143.60 o
  -3  18  23       62.11      130.38    286.85 o
  -2  18  23      303.10      491.78    250.31 o
  -1  18  23       20.99      -93.40    270.80 o
   0  18  23        2.18       55.41    202.51 o
   1  18  23       27.56      381.12    272.80 o
   2  18  23      292.61      299.77    162.35 o
   3  18  23       61.18       -0.56    130.02 o
   0   0  24     1606.67     1460.81    153.11 o
   1   0  24      615.20      572.48     84.93 o
   2   0  24       33.23      211.84     83.03 o
   3   0  24      496.83      522.42    101.86 o
   4   0  24      175.21      242.76     69.96 o
[truncated: 301,452 more chars]
